# Supplementary material for: Transcriptome architecture across tissues in the pig
Source: BMC Genomics. 2008 Apr 16;9:173. doi: 10.1186/1471-2164-9-173 (PMC2335121; doi:10.1186/1471-2164-9-173)
Supplement: Additional file 1 — List of extreme probes for each of the tissues grouped according to the three embryonic layers. Ectoderm tissues were olfactory bulb, both hypophyses, pineal gland and hypothalamus; mesoderm comprised fat and muscle tissues; and endoderm, liver, stomach and ileum. An extreme probe for a given group was defined as one where all expression values in the tissue group were either higher or lower than the values in the rest of tissues (Material and Methods). The marginal difference is the difference between the maximum value of the extreme probe in the group of tissues under consideration and the minimum value in the rest of tissues (when marginal difference is negative) or between the minimum value in the group and the maximum value in the rest of tissues (a positive difference). Thus, a negative marginal diference means that the gene is underexpressed; a positive marginal difference, overexpressed. There are two sets of columns for negative and positive marginal differences, respectively. [file 1471-2164-9-173-S1.xls]

## Sheet: ecto
ECTODERM
Probe	Gene symbol	Marginal difference		Probe	Gene symbol	Marginal difference
Ssc.18613.1.S1_at	CCL21	-0.23944		Ssc.13330.1.A1_at	GABRG2	0.946213
Ssc.1195.1.S1_at	MORF4L1	-0.211492		Ssc.1329.1.A1_at	INA	0.90796
Ssc.13262.1.S1_at	EIF4EBP1	-0.189208		Ssc.4965.1.A1_at	SCRN1	0.776386
Ssc.9684.1.S1_at	SLC16A10	-0.181113		Ssc.5767.1.A1_at	SYT4	0.752434
Ssc.11162.1.S1_at	C4BPA	-0.177705		Ssc.8238.1.S1_at	NAP1L2	0.712149
Ssc.2207.2.S1_a_at	SMTN	-0.132848		Ssc.13335.1.A1_at	Q8IUZ0	0.671241
Ssc.5520.1.S1_at	SEPX1	-0.117538		Ssc.24080.1.A1_at	INA	0.664537
Ssc.4543.1.S1_at	FAP	-0.117227		Ssc.19974.1.S1_at	ASTN	0.662243
Ssc.6169.1.S1_at	ECM1	-0.11694		Ssc.10764.1.S1_at	NSG1_HUMAN	0.647812
Ssc.25144.1.S1_at	HOXA3	-0.101084		Ssc.26968.1.A1_at	NSG1_HUMAN	0.622179
Ssc.18300.1.A1_at	IMPA2	-0.0942585		Ssc.14007.1.A1_at	GPM6A	0.61339
Ssc.11430.1.A1_at	TCEB3	-0.0804015		Ssc.8049.1.A1_at	SNAP25	0.603202
Ssc.18203.1.S1_a_at	EIF4EL3	-0.0790236		Ssc.30510.1.A1_at	TRIM9	0.584515
Ssc.16236.1.S1_at	DPP4	-0.0781355		Ssc.19179.1.A1_at	NP_055654	0.557786
Ssc.20665.1.S1_at	GAS8	-0.0644338		Ssc.3743.1.S1_at	ENO2	0.539298
Ssc.2173.1.A1_at	ADR2_HUMAN	-0.0639776		Ssc.15433.1.S1_at	NNN	0.530483
Ssc.12931.2.A1_a_at	NP_057095	-0.0490705		Ssc.24080.2.A1_at	INA	0.489223
Ssc.11054.1.S1_at	POLD4	-0.0477024		Ssc.2073.1.A1_at	UCHL1	0.487581
Ssc.15880.1.S1_at	CYSLTR2	-0.0467116		Ssc.30691.2.A1_a_at	SYCP1	0.485899
Ssc.10047.1.A1_at	BRI3	-0.0426393		Ssc.6770.1.A1_at	SCG3	0.478055
Ssc.31124.1.S1_at	COL14A1	-0.04228		Ssc.8300.1.A1_at	TIP1_HUMAN	0.477552
Ssc.23511.1.S1_at	NP_115788	-0.0406184		Ssc.13645.1.A1_at	SCG2	0.460334
Ssc.12491.1.A1_at	HOXB4	-0.0404838		Ssc.26668.1.S1_at	SH2BP1	0.452234
Ssc.3787.1.S1_at	MRPS18B	-0.0394418		Ssc.8180.1.A1_at	RFX4	0.445334
Ssc.22342.1.A1_s_at	SRD5A2	-0.0389086		Ssc.28310.1.S1_at	NNN	0.443222
Ssc.28334.1.S1_at	IBA2_HUMAN	-0.0379474		Ssc.13381.1.A1_at	Q5TAX9	0.442116
Ssc.17992.1.S1_s_at	RORB	-0.0331626		Ssc.6265.1.S1_at	Q86TY3	0.439443
Ssc.8686.1.A1_at	C9orf111	-0.0306796		Ssc.2607.1.S1_at	NNN	0.431986
Ssc.3811.1.S1_a_at	MRPL52	-0.0268764		Ssc.3714.1.S1_a_at	BEX2	0.429672
Ssc.17343.1.S1_at	XLKD1	-0.0265013		Ssc.15694.1.S1_at	MT3	0.427858
Ssc.17271.1.S1_at	FLII	-0.0262108		Ssc.13490.1.A1_at	STX7	0.422692
Ssc.16663.1.S1_at	ITGA5	-0.023824		Ssc.13389.1.A1_at	PLAC1	0.421667
Ssc.15634.1.S1_at	CSNK2A1	-0.0232045		Ssc.18519.1.S1_at	PPM1E	0.414141
Ssc.7225.1.A1_at	BAG1	-0.0230212		Ssc.4958.1.A1_at	Q6ZV50	0.412739
Ssc.26482.1.A1_at	ECHDC2	-0.0228245		Ssc.26662.1.S1_at	Q9H989	0.408578
Ssc.11441.1.S1_at	WDR5	-0.0225054		Ssc.26350.1.A1_at	NALP12	0.400749
Ssc.24512.1.S1_at	MAP3K11	-0.0206059		Ssc.6851.1.A1_at	GOT2	0.397057
Ssc.1631.1.S1_at	O75798	-0.0192188		Ssc.9985.1.A1_at	NP_950252	0.38814
Ssc.2004.1.A1_at	USH2A	-0.0191691		Ssc.8125.1.A1_at	NPTXR	0.387607
Ssc.26191.1.A1_a_at	Q6P2C7	-0.0182526		Ssc.18275.2.S1_a_at	Q8N0W9	0.376136
Ssc.23486.1.S1_at	ETHE1	-0.0159824		Ssc.22048.2.S1_a_at	BRUNOL4	0.372248
Ssc.1893.1.S1_at	NR2F6	-0.0158711		Ssc.3322.1.A1_at	CHN1	0.366033
Ssc.7386.1.A1_at	PABPC4	-0.0151653		Ssc.5693.1.A1_at	SCN3A	0.365402
Ssc.16801.1.S1_at	PHB	-0.0145891		Ssc.22568.1.S1_at	GABRG1	0.364412
Ssc.16248.1.S1_at	PDHA1	-0.0144869		Ssc.18601.1.A1_at	NNN	0.36412
Ssc.19554.1.S1_at	NP_958800	-0.0132232		Ssc.6211.1.A1_at	SLC6A15	0.361678
Ssc.24956.3.A1_a_at	Q86YB1	-0.0130857		Ssc.4470.1.S1_at	SART2	0.359621
Ssc.21723.1.S1_at	RBMS2	-0.0128709		Ssc.11255.1.A1_at	ACSL6	0.353783
Ssc.4428.1.S1_at	C17orf35	-0.0116893		Ssc.6343.1.S1_at	CNTN1	0.344499
Ssc.23845.1.S1_at	RREB1	-0.0109744		Ssc.17533.1.A1_at	Q86TY3	0.340301
Ssc.26466.1.A1_at	ITGB3	-0.0109271		Ssc.14275.1.A1_at	CALCR	0.337907
Ssc.26491.1.A1_at	EHD1	-0.0109246		Ssc.27914.1.S1_at	SRGAP2	0.330971
Ssc.9125.1.S1_at	MYL9	-0.0107534		Ssc.8367.1.A1_at	SYT1	0.328853
Ssc.10948.1.S1_at	RNF14	-0.0088594		Ssc.8043.1.A1_at	BAALC	0.327096
Ssc.2886.1.S1_at	UTP14A	-0.00749969		Ssc.23397.1.S1_at	NNN	0.326466
Ssc.3074.1.S1_at	Q9UJK0	-0.00703931		Ssc.1585.1.A1_at	GPRASP2	0.323394
Ssc.20571.1.S1_a_at	TPM2	-0.0066911		Ssc.6883.1.A1_at	TNIK_HUMAN	0.31698
Ssc.19554.2.S1_at	NP_958800	-0.00624478		Ssc.16830.1.S1_at	XRCC1	0.314629
Ssc.27563.1.S1_at	PLCB3	-0.0059787		Ssc.14072.1.A1_at	WASF1	0.311463
Ssc.10904.2.A1_s_at	MED8	-0.00561047		Ssc.7039.1.A1_at	NGFRAP1	0.310595
Ssc.29841.1.A1_s_at	UGT2B11	-0.00520933		Ssc.13612.1.A1_at	NP_996898	0.307007
Ssc.18238.1.A1_at	RNPEPL1	-0.00517499		Ssc.15648.1.S1_at	BEXL1	0.304995
Ssc.23279.1.S1_at	MFAP4	-0.00516438		Ssc.6923.1.A1_at	KIF3B	0.303868
Ssc.27483.1.S1_at	EIF2B1	-0.00444388		Ssc.18082.1.A1_at	NSG2_HUMAN	0.303752
Ssc.26245.1.S1_at	NP_056442	-0.003865		Ssc.13406.1.A1_at	RYR2	0.298313
Ssc.2745.3.S1_a_at	TIMM50	-0.00372398		Ssc.5562.1.S1_at	FBXL16	0.29631
Ssc.12995.1.A1_at	HOXB3	-0.0029968		Ssc.5726.1.S1_at	HERC3	0.293306
Ssc.18272.1.A1_at	TCIRG1	-0.0029403		Ssc.13650.1.A1_at	RIMS2	0.290054
Ssc.14531.1.S1_at	ACADS	-0.00223494		Ssc.12246.2.A1_at	SYT13	0.283232
Ssc.11726.1.A1_at	SNAP29	-0.00199187		Ssc.13375.1.A1_at	MAP2	0.279039
Ssc.25274.1.A1_at	IKBKG	-0.00191784		Ssc.17429.1.S1_at	PCSK1N	0.277919
Ssc.3325.3.S1_at	EXT1	-0.00143659		Ssc.6996.1.A1_at	PTK2	0.277712
Ssc.27695.1.S1_at	Q6IEE7	-0.000796318		Ssc.28963.1.S1_at	ATP1B2	0.27739
Ssc.14502.1.S1_a_at	SUCLG1	-0.000616312		Ssc.21055.1.S1_at	KIF1A	0.277313
Ssc.3996.1.A1_at	PDLIM1	-0.000472784		Ssc.2155.1.S1_at	ARHI	0.274261
				Ssc.4506.1.A1_at	GRID1	0.272484
				Ssc.6092.1.A1_at	NCAM1	0.269523
				Ssc.8421.1.S1_at	STX8	0.267876
				Ssc.8453.1.A1_at	C14orf132	0.267303
				Ssc.24815.1.S1_at	Q7Z463	0.264708
				Ssc.23997.1.S1_at	CNTN1	0.263815
				Ssc.8088.1.A1_s_at	TDO2	0.263523
				Ssc.5382.1.A1_a_at	TRIM35	0.262835
				Ssc.6254.1.A1_at	MAP1B	0.260255
				Ssc.27586.2.S1_at	NP_006686	0.256946
				Ssc.1731.1.S1_at	PSMB2	0.255928
				Ssc.19606.1.S1_at	STMN3	0.255408
				Ssc.16948.1.A1_at	TMC1	0.254198
				Ssc.5452.1.S1_at	Q8N6R1	0.25187
				Ssc.8202.1.S1_at	SCG3	0.249447
				Ssc.2494.1.S1_at	GPRASP1	0.248305
				Ssc.1492.1.S1_at	GNB5	0.246401
				Ssc.155.1.S1_at	SGNE1	0.244384
				Ssc.10605.1.A1_at	MAP6	0.241915
				Ssc.10571.1.S1_at	SNAP91	0.240861
				Ssc.26897.1.S1_at	Q96ME0	0.240609
				Ssc.10800.1.S1_at	SLC25A14	0.23819
				Ssc.10410.1.A1_at	NP_085142	0.23722
				Ssc.5421.1.S1_at	SYT11	0.23241
				Ssc.15718.1.A1_at	CHGB	0.231202
				Ssc.8352.1.A1_at	NAP1L3	0.2258
				Ssc.27504.1.S1_at	EFNB3	0.223787
				Ssc.25251.1.S1_at	GNAO1	0.222716
				Ssc.26344.1.S1_at	PAK3	0.220957
				Ssc.31012.1.A1_at	NP_954660	0.220693
				Ssc.4671.1.A1_at	STXBP5L	0.219898
				Ssc.17012.1.A1_at	SLC24A5	0.218434
				Ssc.103.1.S1_at	PPP2R2B	0.21512
				Ssc.10769.1.S1_at	NEFL	0.214475
				Ssc.8096.1.A1_at	Q9H7U5	0.211715
				Ssc.13916.1.S1_a_at	RTN1	0.209489
				Ssc.23258.1.S1_at	CHN1	0.209226
				Ssc.8364.1.A1_at	Q8N4V2	0.208823
				Ssc.8336.1.A1_at	NP_690001	0.207234
				Ssc.10550.1.A1_at	CACNB2	0.200703
				Ssc.13632.1.A1_at	NP_055205	0.199315
				Ssc.21531.1.A1_at	NP_996898	0.199237
				Ssc.26185.1.S1_at	ACSL6	0.198658
				Ssc.26351.1.S1_at	PDE4D	0.197657
				Ssc.26918.1.A1_at	PRKG1	0.196736
				Ssc.8296.1.A1_at	NDRG4	0.193611
				Ssc.3779.1.S1_at	ARNT2	0.193534
				Ssc.6550.1.A1_at	TM4SF2	0.19346
				Ssc.12862.1.A1_at	MAP1B	0.193085
				Ssc.20797.1.A1_at	EBNA1BP2	0.186468
				Ssc.27365.1.S1_at	NP_055776	0.185134
				Ssc.2181.2.A1_a_at	SLC22A17	0.182646
				Ssc.7043.1.A1_at	NNN	0.182022
				Ssc.12223.1.A1_at	PTPN22	0.180513
				Ssc.5344.1.A1_at	NP_690001	0.177434
				Ssc.18591.2.S1_at	C20orf12	0.175166
				Ssc.22577.1.S1_at	NP_055776	0.174047
				Ssc.22048.3.A1_at	BRUNOL4	0.172857
				Ssc.13921.1.S1_at	NBEA	0.171388
				Ssc.1492.2.A1_at	GNB5	0.169891
				Ssc.10679.1.S1_at	KIF3A	0.168418
				Ssc.2035.1.S1_at	ZNF530	0.167375
				Ssc.6093.1.S1_at	MAP1B	0.164673
				Ssc.4126.1.S1_at	HPCAL4	0.164637
				Ssc.6843.1.A1_at	MYO5A	0.164228
				Ssc.8335.1.S1_at	CLDN11	0.163776
				Ssc.27009.1.A1_at	MAP1B	0.159004
				Ssc.4151.1.S1_at	SEZ6L2	0.158931
				Ssc.3796.1.S1_at	C16orf45	0.158211
				Ssc.5354.1.S1_at	CADPS	0.157098
				Ssc.14399.1.S1_at	BAALC	0.155066
				Ssc.23026.1.A1_at	ZNF268	0.155015
				Ssc.2692.1.A1_at	OS94_HUMAN	0.154211
				Ssc.29605.1.A1_at	Q6ZMW3	0.154065
				Ssc.2093.1.A1_at	GDI1	0.153839
				Ssc.5394.1.S1_at	Y373_HUMAN	0.153516
				Ssc.3176.1.S1_at	APLP1	0.15087
				Ssc.3014.1.S1_at	MAGED4	0.150238
				Ssc.1391.1.S1_at	WNT4	0.149923
				Ssc.5633.1.A1_at	FAIM2	0.14929
				Ssc.26028.1.S1_at	PNMA1	0.148544
				Ssc.8169.1.A1_at	C11orf8	0.148105
				Ssc.27365.2.S1_at	NP_055776	0.147847
				Ssc.5290.1.S1_at	AMPH	0.145918
				Ssc.19551.1.S1_at	KIF3A	0.145568
				Ssc.10720.1.S1_at	ARMCX2	0.145079
				Ssc.21651.1.S1_at	FBXO7	0.144083
				Ssc.2441.2.A1_at	SLC3A1	0.143002
				Ssc.2544.1.S1_at	SALL2	0.14162
				Ssc.10679.2.A1_at	KIF3A	0.140344
				Ssc.8233.1.A1_at	DNAJC6	0.139779
				Ssc.13301.1.A1_at	RNF159	0.139672
				Ssc.12256.1.S1_at	Q96G28	0.139342
				Ssc.22290.1.A1_at	PNMA1	0.138821
				Ssc.7903.1.A1_at	STCH	0.138658
				Ssc.30485.1.A1_at	MYT1L	0.138397
				Ssc.5382.1.A1_at	TRIM35	0.138201
				Ssc.6972.1.A1_at	STCH	0.13767
				Ssc.15272.2.S1_at	DCAMKL1	0.136618
				Ssc.8389.1.A1_at	FBXL2	0.136288
				Ssc.10800.2.A1_at	SLC25A14	0.134154
				Ssc.26592.1.A1_at	ATP6V1G2	0.13381
				Ssc.30068.1.A1_at	ADAM18	0.132822
				Ssc.29408.1.A1_at	LPP	0.132676
				Ssc.5866.1.S1_at	FAIM2	0.131601
				Ssc.30133.1.A1_at	BZRAP1	0.131573
				Ssc.6931.1.A1_at	STCH	0.130249
				Ssc.17365.1.S1_at	NRCAM	0.130117
				Ssc.17513.1.S1_at	VGCNL1	0.130013
				Ssc.14349.1.A1_at	SYT1	0.129997
				Ssc.7755.1.A1_at	Q9P151	0.129179
				Ssc.18783.1.A1_at	ARHGAP15	0.12903
				Ssc.5008.1.A1_at	GSTA4	0.128368
				Ssc.6797.1.S1_at	STXBP1	0.127758
				Ssc.7810.1.A1_at	CXXC4	0.126526
				Ssc.19290.2.A1_at	Q8WW01	0.125978
				Ssc.2503.1.S1_at	B3GNT6	0.122218
				Ssc.18591.1.S1_at	C20orf12	0.117088
				Ssc.3600.1.S1_at	O94819	0.115967
				Ssc.7947.1.A1_at	NP_006027	0.115757
				Ssc.7290.1.A1_at	C1QDC1	0.114648
				Ssc.17527.1.S1_at	TTC3	0.113567
				Ssc.3043.1.S1_at	STEAP2	0.112688
				Ssc.6217.1.A1_at	DDX5	0.112255
				Ssc.8325.1.A1_at	C6orf65	0.111875
				Ssc.29915.1.A1_at	MAP2	0.111811
				Ssc.7462.1.S1_at	ATP6V1B2	0.107146
				Ssc.17506.1.S1_at	KLRG1	0.10475
				Ssc.27213.1.A1_at	CNTNAP2	0.102489
				Ssc.3875.1.S1_a_at	SNRPN	0.10243
				Ssc.30156.1.A1_at	ZDHHC2	0.10243
				Ssc.6093.2.A1_at	MAP1B	0.102304
				Ssc.3875.2.A1_at	SNRPN	0.102216
				Ssc.8905.1.A1_at	NP_976224	0.102205
				Ssc.6407.1.A1_at	NP_075051	0.101837
				Ssc.12162.1.A1_at	CHD6	0.101183
				Ssc.10845.1.A1_at	PACSIN1	0.0997673
				Ssc.3823.1.A1_at	IGSF4	0.0991547
				Ssc.4151.2.S1_at	SEZ6L2	0.0991059
				Ssc.31096.1.A1_at	NP_940926	0.0986705
				Ssc.27101.1.A1_at	ARMC8	0.0982288
				Ssc.8116.1.S1_at	CALCR	0.0976422
				Ssc.14282.1.A1_at	LRP11	0.0972552
				Ssc.6093.3.A1_at	MAP1B	0.0964854
				Ssc.8453.2.S1_at	C14orf132	0.0956702
				Ssc.6294.1.A1_at	NP_060648	0.0949088
				Ssc.13636.1.A1_at	SNAP25	0.0944343
				Ssc.20725.1.S1_at	ASTN2	0.0939713
				Ssc.30377.1.A1_at	C22orf4	0.0933869
				Ssc.16982.1.S1_at	MAGEH1	0.092181
				Ssc.8349.1.A1_at	PARN	0.0915964
				Ssc.19481.1.S1_at	WBP5	0.0912831
				Ssc.24448.1.S1_at	PTPRZ2	0.0909743
				Ssc.10906.1.A1_at	LDOC1L	0.0907193
				Ssc.17319.1.A1_at	SCOC	0.0905983
				Ssc.29579.1.A1_at	PDE8A	0.0896323
				Ssc.14367.1.S1_at	Q9H6V9	0.089056
				Ssc.11479.1.S1_at	EGLX_HUMAN	0.088791
				Ssc.25277.1.A1_at	DLGAP1	0.0885254
				Ssc.13301.2.S1_at	RNF159	0.0873127
				Ssc.28763.1.A1_at	SR35_HUMAN	0.0871042
				Ssc.949.1.S1_at	GPR107	0.0859845
				Ssc.26475.1.S1_at	DBN1	0.0859628
				Ssc.10320.1.A1_at	Q8N887	0.0857818
				Ssc.7122.1.A1_at	ARMCX4	0.085777
				Ssc.17559.1.A1_at	AP1G2	0.085537
				Ssc.29980.1.S1_at	DCAMKL1	0.085113
				Ssc.6610.1.A1_at	O94853	0.0850048
				Ssc.17364.1.S1_at	FAM35A	0.0839386
				Ssc.17375.1.S1_at	C6orf117	0.0836627
				Ssc.13641.1.A1_at	NELL2	0.0835521
				Ssc.21050.1.A1_at	ZNF512	0.0832776
				Ssc.8883.1.S1_at	NDFIP1	0.0828116
				Ssc.2102.1.S1_at	C7orf32	0.0827779
				Ssc.27206.1.A1_at	RAB6B	0.0820669
				Ssc.3228.1.A1_a_at	IMMP2L	0.0817093
				Ssc.9200.1.A1_at	Q8TE36	0.0811657
				Ssc.15351.1.A1_at	Q8IVE9	0.0806434
				Ssc.30528.1.A1_at	CTSZ	0.0783392
				Ssc.4661.1.S1_at	C1orf41	0.0781273
				Ssc.13925.1.S1_at	GAP43	0.078123
				Ssc.8091.1.S1_at	NP_006027	0.0778414
				Ssc.8225.1.A1_at	HDAC4	0.0770225
				Ssc.4022.1.S1_at	ATXN7L3	0.0762076
				Ssc.26673.1.S1_at	NP_997528	0.0761017
				Ssc.5165.1.S1_at	SH3GL3	0.0759077
				Ssc.29691.1.A1_s_at	KLHL10	0.0755222
				Ssc.6817.1.A1_a_at	TUSC3	0.0754736
				Ssc.8376.1.A1_at	SMARCAD1	0.0753994
				Ssc.21518.1.A1_at	KIAA1279	0.0753826
				Ssc.31016.1.A1_at	LRP8	0.0752367
				Ssc.1909.1.S1_at	NP_056341	0.0750784
				Ssc.16827.1.S1_at	CLSTN1	0.0749145
				Ssc.14361.1.A1_at	OLFM1	0.0749025
				Ssc.18840.1.S1_at	Q7L077	0.0748097
				Ssc.2927.1.S1_at	RAB6B	0.0746492
				Ssc.27325.1.S1_at	TTC3	0.0746341
				Ssc.8135.1.A1_at	CPD	0.0742805
				Ssc.27589.1.S1_at	GRIK5	0.0739979
				Ssc.26050.1.S1_at	C5orf19	0.0735277
				Ssc.20151.1.S1_at	IGSF4	0.0734329
				Ssc.21848.1.S1_at	CBX6	0.0731456
				Ssc.29729.1.A1_at	Q9H5Q9	0.0725997
				Ssc.13397.1.S1_at	ARL3	0.0709612
				Ssc.2783.1.A1_at	PAFAH1B2	0.0695896
				Ssc.5077.1.S1_at	NDRG3	0.0684109
				Ssc.3867.1.A1_at	BTRC	0.0684067
				Ssc.26126.1.S1_at	PTPRT	0.0683888
				Ssc.9717.2.S1_at	TRIM2	0.0682752
				Ssc.21859.1.S1_at	SYNGR1	0.068216
				Ssc.21332.1.S1_at	CDKL5	0.0675706
				Ssc.11839.1.S1_at	ZNF462	0.0673177
				Ssc.17862.1.A1_at	SRPK2	0.0670207
				Ssc.21886.1.S1_at	H2AFY2	0.0669175
				Ssc.15736.2.A1_at	TTC3	0.066803
				Ssc.16511.1.A1_at	Q7Z3P2	0.0662277
				Ssc.13557.1.A1_at	PKHD1	0.0658552
				Ssc.18705.1.A1_at	PAPOLA	0.0653983
				Ssc.10416.1.S1_at	Q9H6V4	0.0639033
				Ssc.11953.1.A1_at	CPNE4	0.0638603
				Ssc.2288.1.A1_at	WDR6	0.0632839
				Ssc.10679.3.A1_at	KIF3A	0.0620588
				Ssc.30626.1.A1_at	CHD6	0.0610983
				Ssc.2102.2.S1_at	C7orf32	0.0609189
				Ssc.24985.1.S1_at	Q5T2N5	0.0600961
				Ssc.18511.1.S1_at	CPT1C	0.059903
				Ssc.11342.1.A1_at	H163_HUMAN	0.0595164
				Ssc.21539.2.A1_at	PITPNC1	0.0593849
				Ssc.15489.1.S1_at	MAN1A1	0.0593118
				Ssc.19290.1.S1_at	Q8WW01	0.0591583
				Ssc.29848.1.A1_at	PDE4D	0.0582495
				Ssc.21860.3.A1_at	Q7Z322	0.0577176
				Ssc.4542.1.A1_at	Q9C0B1	0.0577049
				Ssc.7443.1.A1_at	Q9H358	0.0572646
				Ssc.2958.1.S1_at	C10orf83	0.0570604
				Ssc.4631.1.A1_at	Q5XLE3	0.0570222
				Ssc.8030.1.A1_at	Q9Y4C2	0.0570203
				Ssc.4673.1.A1_at	AF1Q_HUMAN	0.0560861
				Ssc.12888.1.S1_at	WRB	0.0559642
				Ssc.15683.1.A1_at	PCDHGA4	0.0558028
				Ssc.4644.1.A1_at	Q96EC8	0.0555613
				Ssc.1197.1.A1_at	Q8N812	0.0553039
				Ssc.15500.1.S1_at	RABL5	0.0549524
				Ssc.5193.1.A1_at	SIAT8C	0.0545616
				Ssc.7210.1.A1_at	NP_742001	0.0544667
				Ssc.15272.1.S1_at	DCAMKL1	0.0538563
				Ssc.17620.1.S1_at	DDX24	0.0523534
				Ssc.1197.2.S1_at	Q8N812	0.0514669
				Ssc.2116.1.A1_at	IL4R	0.0510066
				Ssc.1539.1.S1_at	PSIP1	0.0508841
				Ssc.10899.1.A1_at	NAT5	0.0506785
				Ssc.10675.1.A1_at	LNX	0.0500156
				Ssc.6457.1.S1_at	NP_996898	0.0499866
				Ssc.26441.1.A1_at	PRDM5	0.0495212
				Ssc.30921.1.S1_at	APBB1	0.0491738
				Ssc.26936.1.S1_at	Q96HH4	0.0488099
				Ssc.16876.1.A1_at	VAMP2	0.0483994
				Ssc.13517.1.A1_at	ATE1	0.0483292
				Ssc.3180.1.S1_at	TP53BP1	0.0478613
				Ssc.13514.1.S1_at	NUKS_HUMAN	0.0477555
				Ssc.7936.2.A1_at	INCENP	0.0476458
				Ssc.30481.1.A1_at	RIMS1	0.0472156
				Ssc.22051.2.S1_at	NSF	0.0463727
				Ssc.26798.1.S1_at	ARSB	0.0458436
				Ssc.16576.1.S1_at	PAFAH1B1	0.0440972
				Ssc.13671.1.A1_at	Q8NDR9	0.0432905
				Ssc.7863.1.A1_at	Q86SM2	0.0431784
				Ssc.24645.2.A1_at	CHD6	0.0429728
				Ssc.6625.1.A1_at	ATP6V1A	0.0428173
				Ssc.19603.2.S1_at	MAP2K5	0.0425441
				Ssc.13474.1.A1_at	SNAP25	0.0418037
				Ssc.4505.1.A1_at	Q9NX95	0.0414691
				Ssc.5203.1.A1_at	PPFIA2	0.0414118
				Ssc.29596.1.A1_at	Q8TC73	0.0413541
				Ssc.4366.1.S1_at	NP_005876	0.0409369
				Ssc.6394.1.S1_at	DZIP1	0.0403202
				Ssc.27396.1.A1_at	Q8N9L7	0.0400879
				Ssc.2328.1.S1_at	O75047	0.039953
				Ssc.8205.1.A1_at	SEDL	0.0396242
				Ssc.2064.1.A1_at	Q86SM2	0.0395674
				Ssc.10639.1.A1_at	ANKRD17	0.0394125
				Ssc.1058.1.S1_at	GRL2_HUMAN	0.03915
				Ssc.8250.1.A1_at	KIFAP3	0.0389106
				Ssc.26717.1.S1_at	NP_073749	0.038882
				Ssc.18186.1.S1_at	SLC26A11	0.0388721
				Ssc.6924.1.S1_at	YWHAH	0.0387778
				Ssc.22485.1.S1_at	STRN3	0.0386804
				Ssc.9717.1.A1_at	TRIM2	0.0386145
				Ssc.10898.1.A1_at	RAB39B	0.0385352
				Ssc.2798.1.S1_at	SYP	0.0382148
				Ssc.25540.1.S1_at	KLHL10	0.0378685
				Ssc.26971.1.A1_at	RIP2_HUMAN	0.037523
				Ssc.10263.1.A1_at	AGTR2	0.0373499
				Ssc.6444.1.A1_at	GNG3	0.037321
				Ssc.17449.1.S1_at	OLFM1	0.0372677
				Ssc.1265.1.S1_at	NP_056263	0.0366373
				Ssc.6675.1.S1_a_at	GNAS	0.0365822
				Ssc.11067.1.S1_a_at	EGFL5	0.0363868
				Ssc.8455.1.A1_at	NP_057359	0.0363624
				Ssc.17516.1.S1_at	C6orf168	0.0363269
				Ssc.21858.1.A1_at	NP_113651	0.0362977
				Ssc.10709.1.A1_at	ZNFE_HUMAN	0.0362548
				Ssc.6807.1.A1_at	NP_612147	0.0358944
				Ssc.17420.1.A1_at	2003-09-01	0.0357845
				Ssc.22326.1.A1_at	NRG2	0.0348679
				Ssc.11363.1.S1_at	MIXL1	0.0348133
				Ssc.29499.1.A1_at	CLSTN1	0.0347136
				Ssc.13739.1.A1_at	NNN	0.0346689
				Ssc.1650.1.A1_at	GTF2I	0.0343761
				Ssc.5541.1.S1_at	CACNA2D1	0.0336494
				Ssc.10742.1.A1_at	S100B	0.0334909
				Ssc.13549.1.A1_at	STARD3NL	0.0333591
				Ssc.21539.1.A1_at	PITPNC1	0.0330888
				Ssc.1984.1.S1_at	NP_057359	0.032414
				Ssc.16863.1.S1_at	Q9H3B5	0.0320082
				Ssc.30092.1.A1_at	CRBN	0.0317591
				Ssc.4177.2.S1_at	WASF3	0.0316939
				Ssc.23902.1.A1_at	VAMP4	0.0312911
				Ssc.18126.1.S1_at	SYT5	0.0312084
				Ssc.2505.2.S1_at	AKAP11	0.031101
				Ssc.31054.1.A1_at	SRPK2	0.0306138
				Ssc.24991.1.S1_at	TERF2IP	0.0306094
				Ssc.25405.1.S1_at	PJA1	0.0304947
				Ssc.105.2.A1_at	PRKAR1B	0.0302365
				Ssc.6599.1.S1_at	CAPS2	0.0295985
				Ssc.20816.1.S1_at	NCAM1	0.0294462
				Ssc.20677.1.S1_at	LEPROTL1	0.0292087
				Ssc.1969.1.A1_at	TGFB1I4	0.0289729
				Ssc.11998.1.A1_at	PRKAG3	0.0281711
				Ssc.4898.1.S1_at	PLEKHB1	0.0275407
				Ssc.29782.1.A1_at	NP_056391	0.0268002
				Ssc.12724.1.S1_at	ATXN10	0.026494
				Ssc.24997.1.S1_at	LSAMP	0.0260671
				Ssc.2480.1.S1_at	Q6ZSJ8	0.0259556
				Ssc.3316.1.A1_at	ZNF261	0.0259039
				Ssc.24362.1.S1_a_at	CHCHD6	0.0255814
				Ssc.20616.1.S1_at	MAPRE2	0.0255275
				Ssc.31194.1.S1_at	ARL10B	0.0254798
				Ssc.13420.1.A1_at	NP_060918	0.025386
				Ssc.8027.1.A1_at	DKK3	0.0253012
				Ssc.6901.1.S1_at	C7orf2	0.0253006
				Ssc.5440.1.A1_at	PJA2	0.0251813
				Ssc.6932.1.A1_at	DPP10	0.0249611
				Ssc.4177.1.A1_at	WASF3	0.0249081
				Ssc.21645.1.S1_at	Q9P2H0	0.0248617
				Ssc.2456.1.S1_at	YWHAQ	0.0244024
				Ssc.3894.1.S1_at	USP11	0.0238485
				Ssc.1672.2.A1_at	HNRPLL	0.0238262
				Ssc.7936.1.S1_at	INCENP	0.023699
				Ssc.3988.1.S1_at	MAP1A	0.0236579
				Ssc.5813.1.A1_at	KCNT1	0.0228745
				Ssc.18447.1.S1_at	SCAMP5	0.0227274
				Ssc.24759.1.S1_at	RASGRP4	0.0221264
				Ssc.6871.1.S1_at	CHD6	0.0220585
				Ssc.4658.1.A1_at	O00172	0.0208733
				Ssc.24666.1.A1_at	FEM1B	0.0206792
				Ssc.1180.1.S1_at	DNAJB2	0.0206215
				Ssc.13477.1.S1_at	USP33	0.0204396
				Ssc.24997.2.A1_at	LSAMP	0.0200784
				Ssc.8034.1.A1_at	Q9ULI3	0.0200193
				Ssc.6053.2.S1_at	USP46	0.019699
				Ssc.23118.1.S1_at	NGFRAP1	0.0196538
				Ssc.8104.1.A1_at	Q8TBA8	0.0195887
				Ssc.8035.1.S1_at	CNNM1	0.0195468
				Ssc.5003.1.S1_at	GPR158	0.0195445
				Ssc.29416.1.A1_at	TGFBR3	0.0195186
				Ssc.6136.1.A1_at	TIP_HUMAN	0.0194504
				Ssc.30361.1.A1_at	TTC8	0.0192591
				Ssc.10642.1.S1_at	CTNNA3	0.0192561
				Ssc.25047.1.A1_at	LYPLAL1	0.0189164
				Ssc.31108.1.A1_at	GSPT2	0.0188937
				Ssc.1931.1.S1_at	UBE2N	0.0187651
				Ssc.4132.1.A1_at	TCP4_HUMAN	0.0187473
				Ssc.6670.1.A1_at	SLC39A6	0.0186768
				Ssc.5492.2.S1_at	Q5T1J9	0.018562
				Ssc.11064.1.S1_at	SU13_HUMAN	0.0184491
				Ssc.757.1.S1_at	SCAMP1	0.0180543
				Ssc.10836.1.S1_at	FGF12	0.0177525
				Ssc.14148.1.A1_at	Q15042	0.0173762
				Ssc.8009.1.A1_at	LRP1B	0.0171793
				Ssc.1079.1.A1_at	NP_115872	0.016994
				Ssc.6053.1.A1_at	USP46	0.016974
				Ssc.24607.1.S1_at	TRIM44	0.0164955
				Ssc.4191.1.A1_at	C1QTNF7	0.0164159
				Ssc.23856.1.A1_at	ATRX	0.0156823
				Ssc.2289.1.S1_at	ZNF291	0.0155204
				Ssc.16624.1.S1_at	CA11	0.0154046
				Ssc.8355.1.A1_at	KIAA1598	0.0151384
				Ssc.25538.1.S1_at	ZNF502	0.0151106
				Ssc.6648.1.A1_at	GCP4_HUMAN	0.0148845
				Ssc.24451.1.S1_at	TRPC1	0.0148162
				Ssc.7040.1.A1_at	SLC30A9	0.0142098
				Ssc.6064.1.S1_at	GNB1	0.0141828
				Ssc.7455.2.A1_at	AASDHPPT	0.0141721
				Ssc.6371.1.A1_at	PRNP	0.0139172
				Ssc.21782.1.S1_at	Q6PIP3	0.0137463
				Ssc.18048.1.A1_at	BTAF1	0.013002
				Ssc.12246.1.A1_at	SYT13	0.0129712
				Ssc.21957.1.S1_at	C7orf32	0.0126675
				Ssc.3668.1.A1_at	NEF3	0.0126495
				Ssc.2696.1.S1_at	NISCH	0.0126145
				Ssc.25231.1.S1_at	Q8N8G6	0.0124557
				Ssc.29930.1.A1_at	FCMD	0.0123874
				Ssc.14421.1.A1_at	MECP2	0.0120915
				Ssc.6913.1.A1_at	WDR47	0.0119767
				Ssc.10592.1.A1_at	DGUOK	0.0118757
				Ssc.24168.1.S1_at	ITSN2	0.0118149
				Ssc.18271.3.S1_at	MAPK8IP1	0.0115079
				Ssc.7466.1.S1_at	Q5TGG9	0.0114847
				Ssc.9511.1.A1_at	NP_057157	0.0111723
				Ssc.30097.1.A1_at	CDC42BPA	0.0110349
				Ssc.12091.1.A1_at	SMARCA1	0.0109944
				Ssc.5065.1.S1_at	KIF3B	0.0105758
				Ssc.29697.1.A1_at	PTPN4	0.0105673
				Ssc.7040.2.A1_at	SLC30A9	0.0105119
				Ssc.6541.1.S1_at	ATP2C1	0.0101957
				Ssc.5504.1.A1_at	TRIM37	0.0101216
				Ssc.5060.1.A1_at	NNN	0.0100217
				Ssc.4724.1.S1_at	Q9Y2E3	0.00994325
				Ssc.16431.1.S1_at	SKP1A	0.00987864
				Ssc.8192.1.A1_at	NP_055544	0.00909734
				Ssc.27289.1.S1_at	GRIK2	0.00890017
				Ssc.13294.1.A1_at	DUPD1	0.00880945
				Ssc.3180.1.S1_a_at	TP53BP1	0.00862598
				Ssc.8284.1.A1_s_at	CSPG3	0.00854242
				Ssc.11828.1.A1_at	C19orf26	0.00850773
				Ssc.10825.1.A1_at	TSGA14	0.00846303
				Ssc.4020.1.S1_at	ATP9A	0.00803399
				Ssc.8211.1.A1_at	DCTN6	0.00790429
				Ssc.8204.1.A1_at	NP_150638	0.00779033
				Ssc.14079.1.A1_at	ZNF571	0.00763822
				Ssc.8473.1.S2_at	DNAJA1	0.00743031
				Ssc.19201.1.S1_at	C22orf19	0.00737488
				Ssc.29655.1.S1_at	RHBDL7	0.00704384
				Ssc.25135.1.S1_at	PREI3	0.00702524
				Ssc.6803.1.A1_at	HSF2	0.00701523
				Ssc.4998.1.A1_at	NP_078916	0.00694382
				Ssc.28326.1.S1_at	NP_037376	0.00680518
				Ssc.8318.1.A1_at	ATF2	0.0065434
				Ssc.4732.1.A1_at	CHFR	0.00633252
				Ssc.28786.1.S1_at	WDR17	0.0062288
				Ssc.26073.1.S1_at	MAP6	0.00565886
				Ssc.10607.1.A1_at	TRAPPC6B	0.00563359
				Ssc.26924.1.S1_at	NP_056368	0.00551557
				Ssc.10468.1.A1_at	GLMN	0.00536144
				Ssc.26679.1.A1_at	ZNF262	0.00517273
				Ssc.14221.1.S1_at	CPSF5	0.0050602
				Ssc.6763.1.A1_at	COL11A1	0.00503707
				Ssc.5880.1.A1_at	RNF146	0.00470734
				Ssc.12312.1.A1_at	NOLC1	0.00365448
				Ssc.4427.1.A1_at	TNIK_HUMAN	0.00336862
				Ssc.28431.1.A1_at	PIN4	0.0029906
				Ssc.2509.1.S1_a_at	Q9H7F6	0.00265133
				Ssc.2084.1.S1_at	EDAR	0.00224292
				Ssc.30921.2.S1_at	APBB1	0.00222254
				Ssc.4572.1.S1_at	RNF11	0.00206947
				Ssc.21562.1.S1_at	AKAP11	0.00204861
				Ssc.13571.1.A1_at	EFNA5	0.00179791
				Ssc.29936.1.A1_at	DNAH11	0.00158775
				Ssc.26888.1.A1_at	DDX25	0.00131798
				Ssc.12191.1.A2_at	HSPCA	0.00123334
				Ssc.30632.1.S1_at	FGF12	0.000978708
				Ssc.4733.1.A1_at	RPN2	0.000940681
				Ssc.13661.1.A1_at	Q96BU1	0.000932932
				Ssc.6827.1.A1_at	KG62_HUMAN	0.000279188
				Ssc.8079.1.S1_at	NP_061054	0.000163555

## Sheet: meso
MESODERM
Probe	Gene symbol	Marginal difference		Probe	Gene symbol	Marginal difference
Ssc.22441.1.A1_at	Q6ZUI3	-0.556322		Ssc.21763.1.A1_at	SGCG	0.430209
Ssc.24295.1.A1_at	MLLT10	-0.219111		Ssc.11945.1.A1_at	SGCD	0.414226
Ssc.17874.2.S1_at	TNRC9	-0.179659		Ssc.19533.1.S1_at	Q8TBX5	0.209295
Ssc.22441.2.S1_at	Q6ZUI3	-0.170598		Ssc.26617.1.A1_at	PRRX1	0.196891
Ssc.5987.1.A1_at	RHPN2	-0.161592		Ssc.10398.1.S1_at	LAMC1	0.171555
Ssc.9471.1.A1_at	Q9NPM1	-0.110821		Ssc.3450.1.S1_at	HOXD8	0.166535
Ssc.16689.1.S1_at	MAP7	-0.107592		Ssc.22278.1.S1_at	RNF146	0.15609
Ssc.5080.1.A1_at	NP_076416	-0.106089		Ssc.18524.1.S1_at	NP_065109	0.15145
Ssc.13115.1.A1_at	CXADR	-0.0957375		Ssc.15833.1.S1_at	MEOX2	0.148507
Ssc.26445.1.S1_at	GNE	-0.0931232		Ssc.4357.1.S1_at	PTRF	0.144778
Ssc.6189.1.A1_at	SLC7A11	-0.0771211		Ssc.24411.3.S1_a_at	Q6P4A8	0.139918
Ssc.9770.1.A1_at	SEC23B	-0.0701051		Ssc.3128.2.S1_at	C6orf82	0.133006
Ssc.29281.1.A1_at	SLC7A11	-0.0697159		Ssc.14558.1.S1_at	PECAM1	0.122375
Ssc.17353.1.S1_at	NP_001002257	-0.0647562		Ssc.174.1.S1_at	UCP3	0.11998
Ssc.8510.1.A1_at	RAB4A	-0.0622328		Ssc.174.1.S2_at	UCP3	0.115047
Ssc.26734.1.A1_at	SIDT1	-0.0615016		Ssc.12842.1.S1_at	CAV1	0.106637
Ssc.21689.1.S1_at	APXL	-0.0601544		Ssc.23920.1.A1_at	PRRX1	0.103553
Ssc.18682.1.S1_at	APXL	-0.0474979		Ssc.17890.1.A1_at	NP_835466	0.101142
Ssc.25653.1.S1_at	CERK	-0.0455914		Ssc.12842.1.S2_at	CAV1	0.100419
Ssc.4218.1.S1_at	SPC3_HUMAN	-0.0443282
Ssc.22641.1.S1_at	ATP2A2	-0.0376616
Ssc.29181.1.A1_s_at	ATP2A2	-0.0316639
Ssc.28150.1.S1_at	RCBTB1	-0.0304352
Ssc.4336.1.A1_at	SH3YL1	-0.0281465
Ssc.17874.1.A1_at	TNRC9	-0.0264583
Ssc.26356.1.S1_at	NP_076416	-0.0263113
Ssc.30907.1.S1_at	ROBO2	-0.0248691
Ssc.16088.1.S1_at	HMGCR	-0.0244377
Ssc.4181.1.S1_at	KIAA0317	-0.0190471
Ssc.27493.1.S1_at	NDUFS1	-0.0161064
Ssc.5878.1.S1_at	NEK2	-0.015578
Ssc.829.1.A1_at	LPIN2	-0.0155762
Ssc.4962.1.S1_at	DLG3	-0.0132935
Ssc.25205.1.S1_at	Q6UWV2	-0.0119749
Ssc.15109.1.S1_at	C9orf81	-0.0111557
Ssc.20239.1.A1_at	RDH11	-0.0104346
Ssc.25888.1.A1_at	NFIB	-0.00622892
Ssc.7004.1.A1_at	ORMDL1	-0.00577247
Ssc.10263.1.A1_at	AGTR2	-0.00569797
Ssc.11889.1.S1_at	C12orf8	-0.00397325
Ssc.551.1.S1_at	MIF	-0.00393486
Ssc.4503.1.A1_at	DMRT1	-0.00298595
Ssc.13904.1.S1_at	NP_510882	-0.00154924
Ssc.21324.1.S1_at	MTCP1	0.00113141
Ssc.4123.1.S1_at	PSMC2	0.00118303
Ssc.9595.1.S1_at	PDGFRB	0.0012753
Ssc.5301.1.S1_at	NP_060460	0.00161564
Ssc.21765.1.S1_at	NP_065109	0.00173438
Ssc.75.2.S1_a_at	CDH5	0.00313067
Ssc.31007.1.A1_at	Q5VY43	0.00340998
Ssc.11454.1.S1_at	NAV1	0.00378132
Ssc.27120.1.A1_at	CREB5	0.00488222
Ssc.2001.1.A1_at	LHX6	0.00543165
Ssc.75.1.S1_at	CDH5	0.0057919
Ssc.17904.1.A1_at	TEAD4	0.00670183
Ssc.30270.1.A1_at	ADAMTS9	0.00683308
Ssc.26200.1.S1_at	THRB	0.00696099
Ssc.1086.1.A1_at	MFAP5	0.00771093
Ssc.11623.1.A1_at	LAMA2	0.00812841
Ssc.4681.1.S1_at	C1QR1	0.00914788
Ssc.21143.1.A1_at	EMILIN3	0.00916541
Ssc.23551.1.S1_at	HOXD9	0.00946021
Ssc.9639.1.A1_at	PRRX1	0.0115672
Ssc.25180.1.S1_at	DUSP22	0.0118704
Ssc.25217.1.S1_a_at	SELM_HUMAN	0.013754
Ssc.1099.1.S1_at	LAMC1	0.0138617
Ssc.30659.1.A1_at	Q8IW51	0.0143527
Ssc.3825.1.S1_at	NP_955806	0.0157781
Ssc.16645.1.S1_at	AHNAK	0.0160322
Ssc.15360.1.A1_a_at	SOX18	0.016407
Ssc.29441.1.A1_at	Q96NC8	0.0178487
Ssc.16989.1.A1_at	CAV1	0.0182087
Ssc.25806.1.S1_at	BCL2L13	0.0182874
Ssc.2977.1.S1_at	SH3GLB1	0.0191843
Ssc.16045.1.S1_at	FBN1	0.0203011
Ssc.15397.1.S1_at	LMCD1	0.0213592
Ssc.3128.1.A1_at	C6orf82	0.0226767
Ssc.1185.1.S1_at	EBF3	0.02309
Ssc.11038.1.A1_at	FBLN5	0.023469
Ssc.12335.2.S1_a_at	Q8WVE0	0.0235329
Ssc.2445.1.S1_at	MFAP2	0.0260199
Ssc.19638.1.S1_at	TNXB	0.0275211
Ssc.2598.1.S1_at	LOXL2	0.0283337
Ssc.21936.2.S1_at	MRPS9	0.0284463
Ssc.25195.1.A1_at	KIF1B	0.0286407
Ssc.18336.1.S1_at	Q6PEY1	0.0294417
Ssc.3815.1.S1_at	AKT2	0.0310342
Ssc.9611.1.A1_at	SESN1	0.0310743
Ssc.19883.1.S1_at	GRIK2	0.0319376
Ssc.20399.1.S1_at	CIDEA	0.0320741
Ssc.30823.1.S1_at	NP_056244	0.0356058
Ssc.15062.1.S1_at	MYOC	0.0376815
Ssc.6050.1.A1_at	PECAM1	0.0464611
Ssc.2237.1.A1_at	KCNK10	0.0497528
Ssc.24270.1.S1_at	COL21A1	0.0497558
Ssc.21636.1.A1_at	FILIP1	0.060104
Ssc.30823.2.A1_at	NP_056244	0.0603176
Ssc.13262.1.S1_at	EIF4EBP1	0.0657182
Ssc.17237.1.A1_at	SH3BP3	0.0696096
Ssc.18649.1.S1_at	COX4I2	0.0697671
Ssc.18721.2.A1_s_at	LAMC1	0.0700568
Ssc.22923.1.S1_at	FILIP1	0.0701507
Ssc.4899.1.S1_at	SRPX2	0.0710566
Ssc.18190.1.A1_at	ADAMTS9	0.0775181
Ssc.7070.1.S1_at	SESN1	0.0798702
Ssc.7331.1.S1_at	Q6P4A8	0.0803802
Ssc.25984.1.S1_at	HOXC9	0.0810845
Ssc.19688.1.S1_at	CHRNA1	0.0815908
Ssc.1411.1.S1_at	THBS4	0.0840719
Ssc.3560.3.A1_at	C20orf27	0.0853782
Ssc.15672.1.S1_at	RRAS	0.0880604
Ssc.18721.1.A1_at	LAMC1	0.0884051
Ssc.29030.1.S1_at	RASIP1	0.0912188
Ssc.2786.1.S1_at	ITGA7	0.0973122

## Sheet: endo
ENDODERM
Probe	Gene symbol	Marginal difference		Probe	Gene symbol	Marginal difference
Ssc.27345.1.S1_at	Q9H5S2	-0.165938		Ssc.21108.1.S1_at	C5	0.371898
Ssc.5641.1.S1_at	ANK2	-0.151754		Ssc.19208.1.S1_at	HNF4A	0.352245
Ssc.7155.1.A1_at	NDN	-0.149764		Ssc.14073.1.S1_at	HSD17B2	0.210429
Ssc.8169.1.A1_at	C11orf8	-0.138581		Ssc.18674.1.A1_at	FOXA3	0.198914
Ssc.26068.1.S1_at	GALNTL1	-0.124028		Ssc.10460.1.S1_at	BF	0.17259
Ssc.8377.1.A1_at	KIAA0408	-0.118723		Ssc.22621.1.S1_at	C4BPA	0.154242
Ssc.27124.1.A1_at	Q9P273	-0.0999399		Ssc.31172.3.S1_at	SDC1	0.148329
Ssc.15803.1.S1_at	NTRK2	-0.0955539		Ssc.1623.1.S1_at	DSP	0.119379
Ssc.2397.1.A1_at	NP_066013	-0.093405		Ssc.29258.1.A1_at	GFI1B	0.111199
Ssc.24341.1.S1_at	ANK2	-0.0919321		Ssc.28503.1.S1_at	GMDS	0.0951761
Ssc.30531.1.A1_at	KIF3C	-0.0895009		Ssc.12318.1.S1_at	NP_061330	0.0933381
Ssc.30652.1.S1_at	KCNB1	-0.0810906		Ssc.31172.1.S1_at	SDC1	0.0924581
Ssc.6192.1.A1_at	Q96LZ5	-0.0800959		Ssc.1947.1.S1_at	FADD	0.0862974
Ssc.21223.1.A1_at	NTRK2	-0.0770576		Ssc.16485.1.S1_at	SLC9A3R1	0.0836475
Ssc.10466.1.A1_at	Q8N3S9	-0.0760237		Ssc.24389.1.S1_at	NAT1	0.0808805
Ssc.7637.2.S1_at	Q8N3S9	-0.0739622		Ssc.15266.1.S1_at	HPGD	0.0802494
Ssc.19253.2.A1_at	C9orf25	-0.071792		Ssc.16377.1.A1_s_at	GSTA1	0.073163
Ssc.24463.1.A1_at	PCDHB15	-0.0707928		Ssc.31042.1.S1_at	GJA10	0.0657977
Ssc.15661.1.S1_at	HEY1	-0.0674641		Ssc.3584.1.S1_at	DSG2	0.0634899
Ssc.27542.1.S1_at	ZNF423	-0.0658816		Ssc.7187.1.A1_at	ELMO1	0.0618255
Ssc.4998.1.A1_at	NP_078916	-0.059543		Ssc.24356.1.S1_at	EPB41L4B	0.059327
Ssc.19138.2.S1_at	NNN	-0.0584258		Ssc.17280.1.S1_at	Q96N33	0.0553336
Ssc.21223.2.A1_at	NTRK2	-0.0510765		Ssc.5118.2.S1_at	ATP8B1	0.0510918
Ssc.15403.1.S1_at	AMOTL1	-0.0487459		Ssc.5396.1.S1_at	TCF21	0.0484921
Ssc.2936.3.S1_at	KNS2	-0.0487421		Ssc.20196.1.A1_at	COQ6	0.044909
Ssc.17516.1.S1_at	C6orf168	-0.0483526		Ssc.13271.1.S1_at	TRAM1	0.0423517
Ssc.3909.1.A1_at	SLC16A9	-0.0449182		Ssc.4203.1.S1_at	ERBB3	0.0374835
Ssc.4876.1.A1_at	MBP	-0.0426421		Ssc.26378.1.A1_at	GATA6	0.0360681
Ssc.25575.1.S1_at	RRAGD	-0.042148		Ssc.17280.2.A1_at	Q96N33	0.0347934
Ssc.20806.1.S1_at	PALM	-0.0336542		Ssc.23960.2.S1_at	CASP6	0.0340126
Ssc.17243.1.S1_at	DNAJA4	-0.0272311		Ssc.24773.1.A1_at	LYN	0.033551
Ssc.14293.1.A1_at	HSPA12A	-0.0193744		Ssc.839.1.S1_at	TXNL5	0.0327737
Ssc.6457.1.S1_at	NP_996898	-0.0192823		Ssc.3584.3.S1_at	DSG2	0.031967
Ssc.5364.1.S1_at	Q5VT40	-0.0164796		Ssc.6568.1.S1_at	Q6RFH5	0.0294443
Ssc.11618.2.S1_at	ITM2A	-0.0145247		Ssc.8516.1.A1_at	GSTA1	0.0270066
Ssc.14150.1.A1_at	TRIO	-0.0142746		Ssc.10460.2.S1_at	BF	0.0258317
Ssc.25297.1.S1_at	NPR2	-0.0114532		Ssc.13934.1.A1_at	PLS1	0.0242226
Ssc.8573.1.A1_at	APOD	-0.0110245		Ssc.31074.1.A1_at	NNN	0.019738
Ssc.29164.1.A1_at	SEP8_HUMAN	-0.0091728		Ssc.24171.1.S1_at	EDEM1	0.0152888
Ssc.12833.1.A1_at	SAH3_HUMAN	-0.00902438		Ssc.1023.2.A1_at	Q9H6T0	0.0150093
Ssc.21518.1.A1_at	KIAA1279	-0.00863576		Ssc.6514.1.S1_at	GALE	0.0130392
Ssc.1876.1.S1_at	MYH10	-0.00795031		Ssc.7790.1.S1_at	NP_758440	0.0122069
Ssc.1881.1.S2_at	SU12_HUMAN	-0.00637078		Ssc.10107.1.S1_at	SLC31A1	0.0106905
Ssc.19138.1.A1_at	NNN	-0.00344765		Ssc.21805.1.S1_at	C4BPB	0.00971651
Ssc.12131.1.A1_at	TGFB2	-0.00109851		Ssc.3839.1.A1_at	TBRG1	0.00921667
				Ssc.2781.1.A1_at	SOLH	0.00918222
				Ssc.12785.1.A1_at	MGAT4B	0.00832415
				Ssc.28415.1.S1_at	PLEC1	0.00668251
				Ssc.19434.1.A1_at	Q96AJ4	0.00660658
				Ssc.18098.2.A1_at	XYLB	0.00649202
				Ssc.5298.1.A1_at	TMPRSS2	0.00498855
				Ssc.16888.1.S1_at	LAD1	0.00493693
				Ssc.12899.1.S1_at	NP_055260	0.00288439
				Ssc.23051.1.S1_at	C11orf13	0.00126863
				Ssc.3596.1.S1_at	PTH2_HUMAN	0.00117373
