# Supplementary material for: Transcriptome architecture across tissues in the pig
Source: BMC Genomics. 2008 Apr 16;9:173. doi: 10.1186/1471-2164-9-173 (PMC2335121; doi:10.1186/1471-2164-9-173)
Supplement: Additional file 2 — List of extreme genes for each of the 16 tissues studied. Notation is identical to that in additional file 1. [file 1471-2164-9-173-S2.xls]

## Sheet: Olfb
Olfactory bulb
Probe	Gene symbol	Marginal difference		Probe	Gene symbol	Marginal difference
Ssc.183.1.S1_at	GSTO1	-0.0863082		Ssc.15981.1.S1_at	NPY	0.888723
Ssc.13222.1.A1_at	C14orf104	-0.0774908		Ssc.26771.1.S1_at	RNF135	0.619143
Ssc.21808.1.S1_at		-0.0468968		Ssc.18395.1.A1_at	TBR1	0.564454
Ssc.13411.1.S1_at	SUPT3H	-0.0347742		Ssc.18089.1.A1_at	DEND_HUMAN	0.522308
Ssc.6493.1.S1_at	RBMS1	-0.0309037		Ssc.27404.1.S1_at	DLX2	0.440196
Ssc.10108.1.A1_at	TCBA1	-0.0274272		Ssc.7117.1.A1_a_at	CHODL	0.379097
Ssc.5151.1.A1_at	Q9BSJ8	-0.0249876		Ssc.14419.1.S1_at	DLX6	0.334802
Ssc.16702.1.S1_at	Q7Z7N9	-0.0246017		Ssc.7923.1.A1_at	SOX11	0.333794
Ssc.19229.3.A1_at	RABGAP1L	-0.0232368		Ssc.8438.1.A1_at	FOXG1A	0.328876
Ssc.24901.1.A1_at	C20orf118	-0.018871		Ssc.8345.1.A1_at	AP21_HUMAN	0.31082
Ssc.13112.1.S1_at	Q96CU9	-0.0183179		Ssc.18772.1.A1_at	CDH10	0.295429
Ssc.4674.1.S1_at	TNFRSF1A	-0.0180979		Ssc.24581.1.S1_at	STOM	0.271281
Ssc.15556.1.S1_at	CD44	-0.0172885		Ssc.25537.1.S1_at	SCGN	0.265572
Ssc.11292.1.A1_at	ALS2CR19	-0.0164133		Ssc.27249.1.S1_at	DLX5	0.255979
Ssc.16691.1.S1_at	H2AFJ	-0.0161109		Ssc.10361.1.A1_at	EGR4	0.254656
Ssc.5678.1.A1_at	HMG20B	-0.0142884		Ssc.27128.1.A1_at	ALX4	0.222728
Ssc.21710.1.A1_at	NUP37	-0.0122874		Ssc.27479.1.A1_at	DCX	0.213608
Ssc.9576.1.S1_at	CIB1	-0.0119262		Ssc.18303.3.S1_at	Q9H6B1	0.208142
Ssc.18524.1.S1_at	NP_065109	-0.0105922		Ssc.18028.1.A1_at	C20orf103	0.192693
Ssc.16357.1.S1_at	SMAP1	-0.0105629		Ssc.18048.1.A1_at	BTAF1	0.188831
Ssc.16392.2.A1_at	MKNK2	-0.00999963		Ssc.18266.1.S1_at	COH1	0.187305
Ssc.11401.1.A1_a_at	TEP1	-0.0096041		Ssc.13284.1.A1_at	TIAM2	0.177243
Ssc.20414.1.S1_at	PLOD3	-0.00867391		Ssc.24321.1.A1_at	GRIA2	0.173784
Ssc.6117.1.S1_at	FCGRT	-0.0076189		Ssc.14526.1.S1_at	GAD1	0.170763
Ssc.9746.1.S1_a_at	CSNK1D	-0.00703669		Ssc.30068.1.A1_at	ADAM18	0.157978
Ssc.857.1.A1_at	OS9_HUMAN	-0.00699329		Ssc.22770.1.A1_at	ARX	0.152194
Ssc.27505.1.A1_at	THEM2	-0.00657177		Ssc.22483.1.A1_at	SP8	0.152004
Ssc.11954.1.A1_at	EPB41	-0.00539219		Ssc.18641.1.A1_at	PTPRT	0.151181
Ssc.9510.1.S1_at	CHCHD5	-0.00536895		Ssc.11646.2.A1_a_at	BAIAP2	0.14786
Ssc.19621.1.A1_at	ILVBL	-0.00464368		Ssc.25277.1.A1_at	DLGAP1	0.145015
Ssc.5093.1.A1_at	SHC1	-0.00421691		Ssc.13678.1.A1_at	NP_835222	0.14475
Ssc.3799.3.A1_at	RBPMS	-0.00356281		Ssc.18625.1.S1_at	BCL11A	0.142956
Ssc.18478.1.S1_at	FYCO1	-0.00242484		Ssc.18503.1.S1_at	NRGN	0.141357
Ssc.27151.1.S1_at	NP_955806	-0.00119674		Ssc.22472.1.S1_at	CRSP8	0.138186
Ssc.21214.1.A1_at	MVP	-0.00113916		Ssc.8433.1.A1_at	Q9H9A6	0.138157
Ssc.18281.1.S1_at	MRPS34	-0.00109434		Ssc.10444.1.S1_at	C9orf26	0.135842
Ssc.12241.1.A1_at	ANXA2	-0.00106931		Ssc.17241.1.S1_at	KCNIP4	0.128991
				Ssc.11975.1.A1_at	Q9P2I4	0.127477
				Ssc.5126.1.A1_at	DLGAP1	0.12602
				Ssc.8451.1.A1_at	HECTD2	0.123516
				Ssc.10110.1.A1_at	MEIS2	0.120156
				Ssc.24096.1.A1_at	C10orf9	0.119483
				Ssc.4661.1.S1_at	C1orf41	0.115088
				Ssc.7817.1.A1_at	NETO1	0.113371
				Ssc.5559.1.S1_at		0.112927
				Ssc.12975.1.S1_at	PTN	0.112757
				Ssc.14355.1.A1_at	HS6ST2	0.106987
				Ssc.13550.1.A1_at	Q8NA31	0.103945
				Ssc.15272.2.S1_at	DCAMKL1	0.0992364
				Ssc.7396.1.A1_at	R3HDM	0.0982676
				Ssc.26385.1.S1_at	CCNH	0.0941834
				Ssc.4126.1.S1_at	HPCAL4	0.0922926
				Ssc.20467.1.S1_at	GAS7	0.0893743
				Ssc.1663.1.S1_at	CHD3	0.0869751
				Ssc.21864.1.A1_at	SPFH1	0.083105
				Ssc.24731.1.A1_at	RKHD3	0.0827714
				Ssc.8055.1.A1_at	GRIA2	0.0824959
				Ssc.27296.1.S1_at	RGS6	0.0815396
				Ssc.29980.1.S1_at	DCAMKL1	0.0800064
				Ssc.15272.1.S1_at	DCAMKL1	0.0783744
				Ssc.5079.1.A1_at	RASL11B	0.0781165
				Ssc.8337.1.S1_a_at	Q96L03	0.077829
				Ssc.29695.1.A1_at	NP_006306	0.0769488
				Ssc.29987.1.A1_at	SYN2	0.0766573
				Ssc.2140.1.S1_at	PTK2B	0.0765254
				Ssc.19179.1.A1_at	NP_055654	0.0756905
				Ssc.5277.1.S1_at	RASGEF1A	0.0749723
				Ssc.24566.1.S1_at	CRB1	0.0716691
				Ssc.10928.2.A1_at	PCTK2	0.0708737
				Ssc.19095.1.A1_at	NETO2	0.0705923
				Ssc.6092.2.S1_at	NCAM1	0.0649849
				Ssc.29515.1.A1_at	GSK3B	0.0645313
				Ssc.2083.1.A1_at	NMB	0.064112
				Ssc.2592.1.A1_at	APC	0.0629163
				Ssc.13354.1.A1_at	TIAM1	0.0626368
				Ssc.10631.1.A1_at	Q96AA8	0.0621229
				Ssc.23632.1.S1_at	DNCI2	0.0592834
				Ssc.27549.1.A1_at	RASA1	0.058383
				Ssc.7827.1.S1_at	Q9H6T3	0.0581296
				Ssc.24982.1.S1_at	FABP7	0.0580828
				Ssc.2157.1.A1_at	SYNPR	0.056401
				Ssc.13555.1.A1_at	PCDH15	0.0547458
				Ssc.6092.3.S1_at	NCAM1	0.054106
				Ssc.1630.1.S1_at	TYRO3	0.0513778
				Ssc.13609.1.A1_at	DIMH_HUMAN	0.0513556
				Ssc.4500.1.S1_at	DSCAM	0.0507626
				Ssc.25241.1.S1_at	ATP2B2	0.0501008
				Ssc.13293.1.A1_at	MAOB	0.0497174
				Ssc.22938.1.S1_at	SLC2A9	0.0494547
				Ssc.30510.1.A1_at	TRIM9	0.0490844
				Ssc.25059.1.A1_at	NGEF	0.0486461
				Ssc.4068.1.S1_at	NR2C1	0.0483253
				Ssc.5930.1.S1_at	CELSR2	0.0480933
				Ssc.18574.1.A1_at	CUGBP2	0.0471311
				Ssc.21041.1.S1_at	APRIN	0.046715
				Ssc.3983.1.S1_at	NP_059974	0.0466239
				Ssc.24463.1.A1_at	PCDHB15	0.0440355
				Ssc.8235.1.A1_at	ARF3	0.0429103
				Ssc.27410.1.S1_at	MYCN	0.0421022
				Ssc.8284.1.A1_s_at	CSPG3	0.0414491
				Ssc.14150.1.A1_at	TRIO	0.0411819
				Ssc.3327.1.A1_at	NP_659493	0.0393846
				Ssc.30370.1.A1_at		0.0387055
				Ssc.18286.3.S1_at	RASA1	0.03772
				Ssc.8424.1.A1_at	O75037	0.0374787
				Ssc.18286.2.A1_at	RASA1	0.0370073
				Ssc.4251.1.S1_at	CRMP1	0.0351751
				Ssc.29835.1.A1_at		0.033676
				Ssc.3902.1.S1_at	PNUTL1	0.0335767
				Ssc.16180.1.S1_at	RYR2	0.0334071
				Ssc.6092.1.A1_at	NCAM1	0.0332034
				Ssc.9468.1.A1_at	KLF12	0.0322216
				Ssc.29298.1.A1_at	GRM8	0.0320404
				Ssc.18082.1.A1_at	NSG2_HUMAN	0.0318108
				Ssc.29989.1.A1_at	MPZL1	0.0315494
				Ssc.23548.1.S1_at	SMAP1	0.0313528
				Ssc.4965.1.A1_at	SCRN1	0.0312493
				Ssc.6987.1.A1_at	CDH13	0.0311768
				Ssc.20199.1.S1_at	HIVEP2	0.0305295
				Ssc.9319.1.A1_at	ABCC2	0.0302947
				Ssc.12106.1.A1_at	DCAMKL1	0.0289118
				Ssc.10007.1.A1_at	OPCML	0.0287199
				Ssc.27802.1.S1_at	AKAP2	0.0285819
				Ssc.717.1.S1_at	CCK	0.0283248
				Ssc.30543.1.A1_at	Q6GYQ0	0.0278776
				Ssc.1445.1.S1_at	KCND3	0.0275581
				Ssc.5344.1.A1_at	NP_690001	0.0275574
				Ssc.18519.1.S1_at	PPM1E	0.0272195
				Ssc.9158.1.A1_at	ABR	0.0267425
				Ssc.1073.1.A1_at	Q7Z3C5	0.026639
				Ssc.17461.1.A1_a_at	DNCI1	0.0259454
				Ssc.30676.1.A1_at	B3GAT2	0.0250084
				Ssc.23820.1.A1_a_at	MEIS2	0.0249367
				Ssc.16975.1.A1_at	Q9HAC3	0.0235097
				Ssc.10928.1.A1_at	PCTK2	0.0232305
				Ssc.13637.1.A1_at	PRKCA	0.0232131
				Ssc.13375.1.A1_at	MAP2	0.0229425
				Ssc.17420.1.A1_at	sep-03	0.0227962
				Ssc.12985.1.A1_at	KIAA0355	0.0226731
				Ssc.26174.1.S1_at	IL1RAPL1	0.0218415
				Ssc.18716.1.A1_at	EPHA5	0.0216829
				Ssc.21860.3.A1_at	Q7Z322	0.0215836
				Ssc.8336.1.A1_at	NP_690001	0.0214391
				Ssc.17516.1.S1_at	C6orf168	0.0211296
				Ssc.3207.1.S1_at	PIPI_HUMAN	0.0211039
				Ssc.20355.1.S1_at	RHOBTB2	0.0210921
				Ssc.17012.1.A1_at	SLC24A5	0.0210836
				Ssc.19175.1.S1_at	GULP1	0.0210135
				Ssc.30704.1.S1_at	SDCCAG33	0.0209022
				Ssc.13628.1.A1_at	CALM2	0.0207329
				Ssc.29746.1.A1_at	SDCCAG33	0.0207195
				Ssc.21998.2.S1_at	MCF2L	0.0203941
				Ssc.21651.1.S1_at	FBXO7	0.0203272
				Ssc.4867.1.S1_at	NAV1	0.0194833
				Ssc.5562.1.S1_at	FBXL16	0.0194542
				Ssc.18666.1.A1_at	TRIM9	0.0187299
				Ssc.17559.1.A1_at	AP1G2	0.0183008
				Ssc.6816.1.A1_at	NRG3_HUMAN	0.0176345
				Ssc.30528.1.A1_at	CTSZ	0.0175019
				Ssc.10190.1.A1_at	DNAH14	0.017
				Ssc.11516.1.S1_at	CALM2	0.0167298
				Ssc.17885.1.A1_at	Q9H6B1	0.0157049
				Ssc.5506.1.A1_at	Q6NZ40	0.0153031
				Ssc.9056.1.A1_at	GRIP1	0.0150337
				Ssc.12700.1.S1_at	DGKI	0.0147022
				Ssc.28314.1.S1_at	PLXNA2	0.0145495
				Ssc.1677.1.A1_at	PIK3R2	0.0143862
				Ssc.25754.1.S1_at	PLEK2	0.0137181
				Ssc.6392.1.S1_at	NTRI_HUMAN	0.0136568
				Ssc.16966.1.S1_at	DTX4	0.0136006
				Ssc.5171.1.S1_at	C2orf32	0.0131669
				Ssc.17506.1.S1_at	KLRG1	0.0130231
				Ssc.10571.1.S1_at	SNAP91	0.0128767
				Ssc.18151.1.S1_at	MVP	0.0128043
				Ssc.4644.1.A1_at	Q96EC8	0.0127623
				Ssc.8143.1.A1_at	RAPGEF2	0.0124891
				Ssc.17559.2.S1_at	AP1G2	0.0122825
				Ssc.23978.1.S1_at	PHACTR3	0.0119505
				Ssc.6251.1.S1_at		0.0118175
				Ssc.8154.1.A1_at	TRH	0.011627
				Ssc.18303.2.S1_at	Q9H6B1	0.0112485
				Ssc.8049.1.A1_at	SNAP25	0.0112407
				Ssc.6423.2.S1_at	KIAA0934	0.010937
				Ssc.3796.1.S1_at	C16orf45	0.0107527
				Ssc.5021.1.S1_at	GAD2	0.0106256
				Ssc.4127.2.A1_at	ARHE	0.0105608
				Ssc.2505.2.S1_at	AKAP11	0.0100663
				Ssc.916.1.A1_at	PLEKHA1	0.00947285
				Ssc.13028.1.S1_at	LGI4	0.00934792
				Ssc.21152.1.S1_at	Q9Y2K2	0.00908685
				Ssc.8406.1.S1_at	RNF7	0.00905776
				Ssc.5606.1.S1_at	TOMM70A	0.00889373
				Ssc.8271.1.S1_at	NETO2	0.00858903
				Ssc.29281.1.A1_at	SLC7A11	0.00804758
				Ssc.3503.1.A1_at	PTPNS1	0.00785351
				Ssc.129.1.S1_at	CHRM1	0.007779
				Ssc.1076.1.A1_at	PRICKLE2	0.00768328
				Ssc.19738.1.S1_at		0.0073818
				Ssc.30919.1.A1_at	MYST4	0.00694943
				Ssc.2038.1.S1_at	RAB40B	0.00673258
				Ssc.25888.1.A1_at	NFIB	0.00651944
				Ssc.10728.1.A1_at	DGKB	0.00621748
				Ssc.31044.1.S1_at	F13B	0.00610542
				Ssc.17608.1.S1_at	SORCS2	0.00600088
				Ssc.15313.1.S1_at	BAI2	0.00594282
				Ssc.10026.1.A1_at	DMAP1	0.00584793
				Ssc.8340.1.A1_at	FAM49A	0.00571704
				Ssc.7351.1.S1_at	BTBD3	0.00563788
				Ssc.11892.1.A1_at	DCAMKL1	0.00552702
				Ssc.8079.1.S1_at	NP_061054	0.00551057
				Ssc.18168.1.A1_at	NTRI_HUMAN	0.00543499
				Ssc.7521.1.A1_at	RORB	0.00501418
				Ssc.19514.1.S1_at	Q15453	0.0045495
				Ssc.27239.1.S1_at	KLF12	0.00445652
				Ssc.23856.1.A1_at	ATRX	0.00429153
				Ssc.6053.2.S1_at	USP46	0.00365782
				Ssc.29848.1.A1_at	PDE4D	0.00351882
				Ssc.7839.1.A1_at	EPB41L3	0.00337076
				Ssc.8143.3.S1_at	RAPGEF2	0.0033052
				Ssc.15637.1.S1_at	SPIN	0.00289559
				Ssc.8660.1.A1_at	ZMYND11	0.00275803
				Ssc.9244.1.A1_at	NCKAP1	0.00271821
				Ssc.6305.1.S1_at	KHDRBS3	0.00264454
				Ssc.14347.1.A1_at	Q9ULE0	0.0025779
				Ssc.1210.2.S1_at	C14orf130	0.00247753
				Ssc.1139.1.A1_at	SLC4A4	0.00213957
				Ssc.8399.1.A1_at	NOL4	0.0020988
				Ssc.24738.2.S1_at	NAV1	0.00197589
				Ssc.18700.1.A1_at	ACVR2	0.0019151
				Ssc.10054.1.S1_at	O94936	0.00151849
				Ssc.21812.1.S1_at	TCF20	0.00145316
				Ssc.25894.1.S1_at	ASH1L	0.00118637
				Ssc.8377.1.A1_at	KIAA0408	0.000770807
				Ssc.7592.1.A1_at	Q96PZ0	0.000636339
				Ssc.6887.1.S1_at	HNRPDL	0.000555754
				Ssc.6445.1.S1_at	CAMK1D	0.000550508
				Ssc.18778.2.A1_at	SMAD2	0.000118494

## Sheet: Ping
Pineal gland
Probe	Gene symbol	Marginal difference		Probe	Gene symbol	Marginal difference
Ssc.18456.2.S1_at	ETS2	-0.0450673		Ssc.30977.1.A1_at	SLC5A7	0.852462
Ssc.18593.1.S1_at	AKAP13	-0.0347804		Ssc.16143.1.S1_at	KCNMA1	0.295993
Ssc.18456.1.S1_at	ETS2	-0.0301278		Ssc.17227.1.S1_at	LHX9	0.215263
Ssc.18746.2.S1_at	RW1_HUMAN	-0.019685		Ssc.22458.1.A1_at		0.15126
Ssc.1948.1.S1_at	RECS_HUMAN	-0.0184851		Ssc.29559.1.A1_at	Q15453	0.151176
Ssc.4519.1.A1_at	RPL14	-0.0165308		Ssc.15925.1.S1_at	NEUROD1	0.144325
Ssc.1500.1.S1_a_at	RPL28	-0.0128884		Ssc.18121.1.A1_at	LHX9	0.125232
Ssc.3185.1.S1_at	TXNDC5	-0.0106589		Ssc.22098.1.S1_at	C21orf62	0.120947
Ssc.792.1.S1_at	RPS5	-0.00940847		Ssc.29555.1.A1_at	Q8N9B4	0.0835587
Ssc.11792.1.A1_at	EIF3S5	-0.00791287		Ssc.30548.1.A1_at	ELMOD2	0.0720397
Ssc.27126.1.A1_at	Q96I76	-0.00679862		Ssc.4732.1.A1_at	CHFR	0.0710182
Ssc.929.2.S1_at	RPLP0	-0.00616026		Ssc.29551.1.A1_at	Q14156	0.0568563
Ssc.1277.1.A1_at	RPL18A	-0.00597858		Ssc.7183.1.S1_at	Q8IVB5	0.0534492
Ssc.11095.1.S1_at	LAMR1	-0.00540352		Ssc.28686.1.S1_at	SPOCK	0.051619
Ssc.17179.1.S1_at	EIF3S4	-0.00526977		Ssc.2245.1.S1_at	Q6UX76	0.0426362
Ssc.11961.1.S1_at	RPS14	-0.00455928		Ssc.6444.1.A1_at	GNG3	0.0412259
Ssc.14002.1.S1_at	RPL27A	-0.00373578		Ssc.23996.2.A1_at	RPGR	0.0379987
Ssc.13766.1.A1_at	MCL1	-0.00372791		Ssc.13573.1.A1_at	NP_068749	0.0377525
Ssc.14343.1.S1_at	TPT1	-0.00310493		Ssc.26238.1.S1_at	ADM	0.0321806
Ssc.1154.1.A1_at	PRSS15	-0.00254536		Ssc.2798.1.S1_at	SYP	0.0316443
Ssc.1093.3.S1_at	FZD4	-0.000410199		Ssc.16689.1.S1_at	MAP7	0.0299804
				Ssc.6099.1.A1_at	AXIN2	0.0294256
				Ssc.13212.1.A1_at	PPP3_HUMAN	0.0277916
				Ssc.26185.1.S1_at	ACSL6	0.0257393
				Ssc.13641.1.A1_at	NELL2	0.0243137
				Ssc.949.1.S1_at	GPR107	0.021821
				Ssc.30707.1.S1_at	ACLY	0.0208211
				Ssc.28763.1.A1_at	SR35_HUMAN	0.019752
				Ssc.24058.1.A1_at	TUBGCP5	0.0197141
				Ssc.22400.1.A1_at	Q7L4D9	0.0184493
				Ssc.28551.1.S1_at	PSIP1	0.0184312
				Ssc.19081.1.A1_at	Q5VX56	0.0173919
				Ssc.22413.1.A1_at	TPBG	0.017061
				Ssc.4877.1.A1_at	NP_919299	0.016578
				Ssc.28963.1.S1_at	ATP1B2	0.0157037
				Ssc.7268.1.A1_at	LECT1	0.0153682
				Ssc.19286.1.S1_at	CACNA1B	0.0147893
				Ssc.13347.1.A1_at	IGSF4D	0.0144461
				Ssc.13335.1.A1_at	Q8IUZ0	0.0140853
				Ssc.29002.1.A1_at	GUCY1B3	0.0140526
				Ssc.1539.1.S1_at	PSIP1	0.0113649
				Ssc.3177.1.S1_at	ALMS1	0.0105616
				Ssc.15299.2.S1_at	TCEAL2	0.0100658
				Ssc.11067.1.S1_a_at	EGFL5	0.00976801
				Ssc.26417.1.S1_at	C20orf6	0.00923204
				Ssc.10435.1.A1_at	Q14156	0.00812745
				Ssc.2289.1.S1_at	ZNF291	0.00778031
				Ssc.30229.1.A1_at	Q8NAD3	0.00752354
				Ssc.6610.1.A1_at	O94853	0.00741219
				Ssc.27879.1.S1_at	IQSEC1	0.00687718
				Ssc.6996.1.A1_at	PTK2	0.00623894
				Ssc.30518.1.A1_at	TP73L	0.00604284
				Ssc.10320.1.A1_at	Q8N887	0.00478005
				Ssc.1265.1.S1_at	NP_056263	0.00475144
				Ssc.8840.1.A1_at	UBE1C	0.00416827
				Ssc.14265.1.A1_at	KIAA2010	0.00412273
				Ssc.29814.1.A1_at	EFHC1	0.00362349
				Ssc.8825.1.A1_at	GTF2H3	0.00357366
				Ssc.5512.1.A1_at	HERC2	0.00181341
				Ssc.24245.1.S1_at	POLR2H	0.00158381
				Ssc.16824.1.A1_at	ITM2C	0.00143313
				Ssc.30444.1.A1_at	Q96MB3	0.00141895
				Ssc.8334.1.A1_at	RSNL2	0.00136185
				Ssc.19590.1.S1_at	PPFIA3	0.00106478
				Ssc.112.1.S1_at	INHBA	0.000810862
				Ssc.28505.1.A1_a_at	SOH1_HUMAN	0.000787973
				Ssc.28555.2.S1_a_at	FTHFSDC1	0.000348449
				Ssc.10607.1.A1_at	TRAPPC6B	0.000118732

## Sheet: Hypt
Hypothalamus
Probe	Gene symbol	Marginal difference		Probe	Gene symbol	Marginal difference
Ssc.6526.3.A1_a_at	LRBA	-0.0511447		Ssc.3287.1.S1_at	PMCH	0.722282
Ssc.13145.1.A1_a_at	CTDSPL	-0.031015		Ssc.8116.1.S1_at	CALCR	0.118415
Ssc.26407.1.S1_at	USP28	-0.00923848		Ssc.16081.1.S1_at	MC4R	0.105865
Ssc.4543.1.S1_at	FAP	-0.00750923		Ssc.4756.1.A1_at	ADORA3	0.085588
Ssc.6925.1.A1_at	Q6P5R6	-0.00725222		Ssc.585.2.S1_a_at	TMEM10	0.078295
Ssc.14145.1.A1_at	NP_060189	-0.00587583		Ssc.8075.2.S1_at	TNN	0.0688813
Ssc.9571.1.S1_at	NP_061879	-0.0042448		Ssc.6210.1.S1_at	CBLN1	0.0676396
Ssc.12179.1.A1_at	Q9H6L0	-0.000746727		Ssc.30978.1.S1_at	OLIG2	0.0665743
Ssc.16846.1.S1_a_at	NP_060873	-4.02927e-05		Ssc.4756.2.S1_at	ADORA3	0.065329
				Ssc.8449.1.A1_at	P2RY12	0.0626214
				Ssc.26289.1.S1_at	LGI3	0.0573518
				Ssc.12720.1.S1_at	TM4SF11	0.053653
				Ssc.4303.2.S1_at	EEF1E1	0.0520538
				Ssc.18127.1.A1_at	NIPA1	0.0518191
				Ssc.8360.1.A1_at	INPP5F	0.0494812
				Ssc.10247.1.S1_at	C2orf11	0.0491514
				Ssc.8282.1.S1_at	PNUTL2	0.0484891
				Ssc.29187.1.A1_at	GJA1	0.0483453
				Ssc.12888.1.S1_at	WRB	0.0473867
				Ssc.22077.1.S1_at	CDW92	0.0449613
				Ssc.121.1.S1_at	PDYN	0.0447341
				Ssc.14275.1.A1_at	CALCR	0.0429812
				Ssc.14291.1.A1_at	Q8N4T3	0.0425901
				Ssc.21053.1.S1_at	CNTN2	0.0420299
				Ssc.4887.1.S1_at	Q8NBA4	0.0405593
				Ssc.4303.1.S1_at	EEF1E1	0.0403795
				Ssc.19630.1.S1_at	GPR37L1	0.0402386
				Ssc.6186.1.A1_at	VSNL1	0.039918
				Ssc.11333.1.A1_at	CHRM2	0.0380426
				Ssc.8226.1.A1_at	OMG	0.0371549
				Ssc.19254.1.S1_at	Q8TBE3	0.0368118
				Ssc.13626.1.S1_at	GPSM2	0.0351495
				Ssc.13002.1.S1_at	PPP1R14A	0.0350492
				Ssc.15916.1.S1_at	CLCN5	0.0348593
				Ssc.1180.1.S1_at	DNAJB2	0.0333545
				Ssc.8174.1.A1_at	OLIG2	0.0330099
				Ssc.4177.2.S1_at	WASF3	0.0318928
				Ssc.27084.1.S1_at	GPR37	0.0311916
				Ssc.18265.1.A1_at	Q9NU63	0.0307233
				Ssc.3018.1.S1_at	NTRK1	0.0299553
				Ssc.27213.1.A1_at	CNTNAP2	0.0297816
				Ssc.9003.1.A1_at	TP53BP2	0.0296171
				Ssc.17462.1.S1_at	AQP11	0.029398
				Ssc.9884.1.A1_at	PEA15	0.0269735
				Ssc.31062.1.S1_at	EDG2	0.0262175
				Ssc.17213.1.S1_at	IRAK1	0.0255632
				Ssc.13296.1.A1_at	NEFH	0.0253816
				Ssc.9594.1.A1_at	FTHFSDC1	0.0250089
				Ssc.11528.1.A1_at	LOH11CR2A	0.0243361
				Ssc.23305.1.S1_at	Q7Z5S9	0.0234864
				Ssc.17827.1.S1_at	MAG	0.02336
				Ssc.26673.1.S1_at	NP_997528	0.0217564
				Ssc.5726.1.S1_at	HERC3	0.0216613
				Ssc.6424.1.A1_at	GOLGA7	0.0214243
				Ssc.6613.1.A1_at	GLRB	0.0213578
				Ssc.24362.1.S1_a_at	CHCHD6	0.0199761
				Ssc.8371.1.A1_at	KIAA1598	0.0199516
				Ssc.1197.1.A1_at	Q8N812	0.0195222
				Ssc.2409.1.A1_at	FAM13C1	0.0186448
				Ssc.8135.1.A1_at	CPD	0.0184305
				Ssc.18192.1.S1_a_at	TIZ2_HUMAN	0.0171156
				Ssc.849.1.S1_at	Q8IVX4	0.0164736
				Ssc.7021.1.A1_at	EPB41L2	0.0159945
				Ssc.10124.1.A1_at	SEC61A2	0.0159182
				Ssc.19358.1.S1_at	ZDHHC9	0.015857
				Ssc.7928.1.A1_at	STAM	0.0157778
				Ssc.18186.1.S1_at	SLC26A11	0.0157268
				Ssc.4177.1.A1_at	WASF3	0.0156872
				Ssc.2820.1.A1_at	RAB6A	0.0156572
				Ssc.2701.2.S1_at	Q6ZNA3	0.015656
				Ssc.5428.1.A1_at	CPNE2	0.0153596
				Ssc.30992.1.A1_at	TARSL2	0.0152876
				Ssc.18237.1.A1_at	Q96IB4	0.0147204
				Ssc.27565.1.S1_at	Q6ZNA3	0.0144548
				Ssc.4934.1.S1_a_at	CPNE4	0.0144177
				Ssc.942.1.S1_at	GJA1	0.0135663
				Ssc.22157.1.A1_at	PLEKHE1	0.0134191
				Ssc.24494.1.A1_at	HDC	0.0130283
				Ssc.27191.1.S1_at		0.0130196
				Ssc.19222.1.A1_at	SH3GL3	0.0124476
				Ssc.7402.1.A1_at	APG3L	0.0121098
				Ssc.31010.1.S1_at	CPNE2	0.0109317
				Ssc.3918.1.S1_at	JAM3	0.0109124
				Ssc.19539.1.A1_at	CLN8	0.0106378
				Ssc.5287.1.S1_at	NP_443170	0.0106309
				Ssc.19513.1.S1_at	ECE2	0.0103881
				Ssc.19637.1.S1_at	Q8N6L2	0.0103214
				Ssc.7278.1.A1_at	Q96IB4	0.010284
				Ssc.20969.1.A1_at	RBX1	0.0101275
				Ssc.29405.1.A1_at	ACSL3	0.0100961
				Ssc.12641.1.S1_at	NKIRAS1	0.00948548
				Ssc.23342.1.S1_at	RTKN	0.00930774
				Ssc.7287.1.A1_at	DNCLI2	0.00928926
				Ssc.4934.1.S1_at	CPNE4	0.0091641
				Ssc.6744.1.S1_at	TTC1	0.00902653
				Ssc.12324.1.S1_at	CDC10	0.00870275
				Ssc.8027.1.A1_at	DKK3	0.00841832
				Ssc.8324.1.A1_at	IAPP	0.00840366
				Ssc.24931.1.A1_at	PISD	0.0078783
				Ssc.22259.1.A1_at	MAP2K4	0.00785565
				Ssc.13925.1.S1_at	GAP43	0.00782132
				Ssc.25948.1.S1_at	RNF157	0.00770044
				Ssc.19539.2.S1_at	CLN8	0.00763607
				Ssc.15912.1.S1_at	GJA1	0.00761199
				Ssc.17298.1.A1_at	GNA12	0.00717497
				Ssc.8177.1.A1_at	PLP1	0.00674272
				Ssc.2256.1.S1_at	COMMD9	0.00637794
				Ssc.8649.1.A1_at	RAD52	0.0062952
				Ssc.8665.2.S1_at	Q9BVC5	0.00602686
				Ssc.29691.1.A1_s_at	KLHL10	0.00490475
				Ssc.8429.1.S1_at	BCAP29	0.00489068
				Ssc.5541.1.S1_at	CACNA2D1	0.00444448
				Ssc.17497.1.S1_at	BLOC1S2	0.00412822
				Ssc.16709.1.A1_at		0.00407147
				Ssc.4628.1.S1_at	FBXO2	0.00398755
				Ssc.13758.1.A1_at	RAP2A	0.00353694
				Ssc.19844.1.S1_at	NRF_HUMAN	0.00341559
				Ssc.24223.1.S1_at	NP_057589	0.00303912
				Ssc.24016.1.S1_at	ELAVL2	0.00290394
				Ssc.24759.1.S1_at	RASGRP4	0.00271368
				Ssc.1837.2.A1_at	CDC10	0.00270534
				Ssc.1641.1.S1_at	CD81	0.00265145
				Ssc.17488.1.S1_at	DCBLD2	0.00255036
				Ssc.11964.1.S1_at	Q7Z6B8	0.00225735
				Ssc.10031.1.A1_at	Q6URH7	0.00212383
				Ssc.6613.2.S1_at	GLRB	0.00198936
				Ssc.18558.1.S1_at	CALCB	0.00187731
				Ssc.14399.1.S1_at	BAALC	0.00186014
				Ssc.8144.1.A1_at	Q96NV0	0.00171208
				Ssc.17070.1.A1_s_at	INPP5F	0.00128007
				Ssc.3935.1.S1_at	Q9NX17	0.00126171
				Ssc.8189.1.A1_at	CLASP2	0.00118303
				Ssc.21927.1.A1_at	WDR7	0.00113392
				Ssc.14129.1.A1_at	ABAT	0.000730991
				Ssc.10589.1.A1_at	FAHD2A	0.000698566
				Ssc.12405.1.A1_at	COPS7B	0.000640035
				Ssc.2456.1.S1_at	YWHAQ	0.000311136
				Ssc.14260.1.A1_at	KIAA1189	0.000242233

## Sheet: Ahyp
Adenohypophysis
Probe	Gene symbol	Marginal difference		Probe	Gene symbol	Marginal difference
Ssc.12780.1.S1_at	SQRDL	-0.13127		Ssc.18054.1.A1_at	TGFBR3	1.13949
Ssc.3218.1.S1_at	MKNK1	-0.0693766		Ssc.16019.1.S1_at	POU1F1	1.0098
Ssc.2389.1.S1_at	SYT1	-0.0656311		Ssc.14053.1.A1_at	TSHB	0.572987
Ssc.7269.1.A1_at	SIAT7B	-0.0597823		Ssc.30302.1.A1_at	PART_HUMAN	0.532829
Ssc.14428.1.A1_at	CASQ2	-0.0542321		Ssc.13399.1.A1_at	SLC12A1	0.490209
Ssc.20070.1.S1_at	Q8WYG9	-0.0542228		Ssc.16019.4.S1_a_at	POU1F1	0.460719
Ssc.6445.1.S1_at	CAMK1D	-0.0541577		Ssc.16019.2.S1_a_at	POU1F1	0.40994
Ssc.2688.1.S1_at	MLK2_HUMAN	-0.0532198		Ssc.13681.1.S1_at	Q86T78	0.354339
Ssc.18619.2.A1_at	RAP2C	-0.045053		Ssc.12824.1.A1_at	UBE2E2	0.34469
Ssc.3244.1.S1_at	PIK3C2B	-0.0431024		Ssc.10671.1.A1_at	Q86T78	0.334319
Ssc.6369.1.A1_at	CSF1	-0.0414438		Ssc.17041.1.A1_at	PRL	0.317752
Ssc.2368.1.S1_at	FLI1	-0.0363164		Ssc.15715.1.S1_at	LHB	0.314985
Ssc.23808.2.S1_a_at	CLIC4	-0.0351957		Ssc.16309.1.S1_at	GNRHR	0.30684
Ssc.2108.1.S2_at	PIP5K2A	-0.0322797		Ssc.13311.1.A1_at	Q6ZV73	0.293064
Ssc.26010.1.A1_at	Q8WYG9	-0.0249526		Ssc.2830.2.S1_at	IGSF1	0.255775
Ssc.26345.1.S1_at	F13A1	-0.0224162		Ssc.4420.1.A1_at	RALGPS2	0.248962
Ssc.9720.1.A1_at	CYR61	-0.0216359		Ssc.6104.1.A1_at	Q6UXI0	0.240937
Ssc.13269.1.S1_at	ADIPOR1	-0.0211754		Ssc.10660.1.A1_at	NP_065826	0.229601
Ssc.76.1.S1_a_at	TGFB1	-0.0209086		Ssc.26829.1.A1_at	LHX3	0.229085
Ssc.19344.1.A1_at	RH25_HUMAN	-0.0194948		Ssc.2830.1.A1_at	IGSF1	0.217733
Ssc.2484.1.S1_at	C19orf27	-0.0146842		Ssc.17141.1.A1_at	SIGLEC11	0.203946
Ssc.7503.1.A1_at	GRM8	-0.013186		Ssc.13716.1.A1_at	GJB7	0.199138
Ssc.27163.1.S1_at	O43154	-0.012275		Ssc.6994.1.S1_at	PITX2	0.198759
Ssc.4656.1.S1_at	CIRH1A	-0.0117961		Ssc.5193.1.A1_at	SIAT8C	0.194822
Ssc.1758.1.S1_at	TNIP1	-0.0114697		Ssc.9355.2.A1_at	MSX1	0.182428
Ssc.19744.1.S1_at	NP_055318	-0.0114492		Ssc.23329.1.S1_at	ROBO1	0.179469
Ssc.17602.1.S1_at	TBRG4	-0.00996494		Ssc.4646.1.S1_at	CHST8	0.170453
Ssc.15242.1.S1_at	TNFRSF1B	-0.00990784		Ssc.19796.1.S1_at	IGSF1	0.168504
Ssc.507.1.A1_at	TYROBP	-0.00947666		Ssc.22266.1.A1_at	PCDHB16	0.162015
Ssc.13260.1.A1_at	PHF10	-0.00812507		Ssc.12651.1.A1_at	DIO2	0.159907
Ssc.19260.1.S1_at	TAX1BP2	-0.00750685		Ssc.16145.1.S1_at	HTR2B	0.157154
Ssc.13841.1.S1_at	BZW1	-0.0066762		Ssc.13026.1.S1_at	ESR1	0.154685
Ssc.3889.1.S1_at	TOP3A	-0.00665903		Ssc.9422.1.A1_at	Q6ZWK7	0.146193
Ssc.24365.1.S1_at	RSU1	-0.00664484		Ssc.13729.1.A1_at	Q8NHG7	0.145055
Ssc.8529.1.A1_at	ZFP36L1	-0.00618839		Ssc.6948.1.A1_at	SERPINI1	0.138263
Ssc.23468.1.S1_at	Q96PZ0	-0.00582004		Ssc.10516.1.A1_at	FER	0.137658
Ssc.10160.1.A1_at	WASPIP	-0.00579703		Ssc.10974.1.S1_at	ALOX15	0.134842
Ssc.19625.1.S1_at	TGFBR3	-0.0054996		Ssc.21944.1.S1_at	Q9P2E8	0.130789
Ssc.26610.1.A1_at	Q86TL2	-0.00466168		Ssc.21708.1.A1_at	KG62_HUMAN	0.123529
Ssc.15598.1.S1_at	INSIG1	-0.00448358		Ssc.26576.1.A1_at	Q8N2V9	0.119552
Ssc.8476.1.A1_at	OSBPL9	-0.00445271		Ssc.5009.1.S1_at	KG62_HUMAN	0.115838
Ssc.27211.1.S1_at	DUSP7	-0.00433517		Ssc.27816.1.S1_at	NP_065826	0.114256
Ssc.21926.1.S1_at	LDLR	-0.00393498		Ssc.10499.1.S1_at	CGA	0.111521
Ssc.455.1.S1_at	AIF1	-0.00373638		Ssc.6261.1.S1_at	C19orf30	0.10779
Ssc.12579.1.A1_s_at	FGL2	-0.00358915		Ssc.6993.1.A1_at	OSBPL10	0.107317
				Ssc.6006.1.S1_at	CUL4B	0.106177
				Ssc.17143.1.A1_at	IRS4	0.105509
				Ssc.10492.1.S1_at	CSH1	0.104115
				Ssc.22056.1.S1_at	KG62_HUMAN	0.103444
				Ssc.30023.1.S1_at		0.101364
				Ssc.5833.1.A2_at	FSHB	0.100279
				Ssc.10510.1.A1_at	PRL	0.0967023
				Ssc.12290.1.A1_at	ESR1	0.0943422
				Ssc.21708.2.A1_at	KG62_HUMAN	0.0916214
				Ssc.5543.1.A1_at	NP_065845	0.0886477
				Ssc.27703.1.S1_at	FBN2	0.0795323
				Ssc.4811.1.S1_at	Q8N153	0.0787737
				Ssc.7466.2.S1_a_at	Q5TGG9	0.0751624
				Ssc.15921.1.S1_at	PROP1	0.0729213
				Ssc.22512.1.S1_at	NUCB2	0.0671401
				Ssc.4151.2.S1_at	SEZ6L2	0.0662776
				Ssc.5767.1.A1_at	SYT4	0.062
				Ssc.9617.1.A1_at	PLAGL1	0.0572593
				Ssc.30604.1.S1_at	C18orf18	0.0568259
				Ssc.2087.1.S1_at	HYOU1	0.0543094
				Ssc.10122.1.A1_at	Q96SQ3	0.0539707
				Ssc.24610.1.A1_at	HEY2	0.0534859
				Ssc.10676.1.A1_at	CD36	0.0526466
				Ssc.13476.1.A1_at	Q86TG7	0.0524495
				Ssc.5605.1.A1_at	ITPR1	0.0519655
				Ssc.19283.1.A1_at	P2RX2	0.0512469
				Ssc.10123.1.A1_at	C10orf6	0.0483046
				Ssc.22086.1.A1_at	MAGED1	0.0478847
				Ssc.24393.1.S1_at	RCN3	0.0472887
				Ssc.6510.1.A1_at	Q8N9G0	0.0467997
				Ssc.7797.1.S1_at	TMED8	0.0459235
				Ssc.6972.1.A1_at	STCH	0.0444615
				Ssc.16825.2.S1_at	B4GALT3	0.0441368
				Ssc.8582.1.S1_at	PUS3	0.0429382
				Ssc.4464.1.S1_at	APBB2	0.0423272
				Ssc.17270.1.A1_at	BLCAP	0.0417688
				Ssc.10726.1.A1_at	ASTN	0.0417101
				Ssc.5136.1.S1_at	NP_777547	0.0415475
				Ssc.12051.1.S1_at	MESDC2	0.0405455
				Ssc.9414.1.A1_at	CUL4B	0.0382026
				Ssc.4151.1.S1_at	SEZ6L2	0.0365355
				Ssc.9620.1.A1_at	DCLRE1B	0.0363351
				Ssc.11876.1.A1_at	ZNF232	0.0360849
				Ssc.1501.1.S1_at	CRELD1	0.0358739
				Ssc.5269.1.S1_at	TMEM4	0.035074
				Ssc.3452.1.A1_at	DDX26B	0.0343592
				Ssc.16144.1.S1_at	ESR1	0.0335537
				Ssc.6803.1.A1_at	HSF2	0.0333188
				Ssc.8379.1.A1_at	SLC35A1	0.0332839
				Ssc.17747.1.S1_at	NCBP2	0.0324209
				Ssc.6827.1.A1_at	KG62_HUMAN	0.0321174
				Ssc.6703.1.S1_at	Q86SX6	0.0310039
				Ssc.3196.1.S1_at	HEXB	0.0300567
				Ssc.29627.1.A1_at	RFX1	0.0300016
				Ssc.27656.1.S1_at	Q96DZ7	0.029943
				Ssc.6472.1.S1_at	SPOCK3	0.0298004
				Ssc.13709.1.S1_at	FBXO33	0.029169
				Ssc.17920.1.A1_at	Q9NXY0	0.0288342
				Ssc.29529.1.A1_at	PPHLN1	0.0286186
				Ssc.6454.1.S1_at	Q9H3C3	0.0285087
				Ssc.26814.1.S1_at	TBC1D19	0.027598
				Ssc.2397.1.A1_at	NP_066013	0.0266199
				Ssc.20236.1.A1_at	LRRN5	0.0260123
				Ssc.27794.1.S1_at	ARPC4	0.0254447
				Ssc.5141.1.S1_at	SIX6	0.0247324
				Ssc.1314.1.S1_at	NP_079408	0.0244296
				Ssc.2288.1.A1_at	WDR6	0.0238976
				Ssc.17375.1.S1_at	C6orf117	0.0234866
				Ssc.12091.1.A1_at	SMARCA1	0.023432
				Ssc.10785.1.A1_at	OGDHL	0.0220585
				Ssc.3850.1.S1_at	NNAT	0.0209844
				Ssc.11041.1.S1_at	Q8N5C6	0.0203502
				Ssc.24770.1.S1_at	PLAGL1	0.0201632
				Ssc.29941.1.A1_at	NDUFV1	0.0196838
				Ssc.27103.1.A1_at	C18orf4	0.0193753
				Ssc.8025.1.S1_at	GPR51	0.0192962
				Ssc.22320.1.A1_at	PHOSPHO2	0.0192602
				Ssc.155.1.S1_at	SGNE1	0.0192451
				Ssc.23118.1.S1_at	NGFRAP1	0.0191886
				Ssc.15718.1.A1_at	CHGB	0.0182495
				Ssc.8943.1.S1_at	FGD1	0.0180554
				Ssc.4218.1.S1_at	SPC3_HUMAN	0.017293
				Ssc.1880.2.A1_at	C5orf15	0.0171344
				Ssc.4882.1.S1_at	C9orf119	0.0168068
				Ssc.11046.2.S1_at	SEC22L1	0.0160332
				Ssc.11053.1.S1_at	SRP19	0.0157053
				Ssc.25651.1.S1_at	PPP3CB	0.0151451
				Ssc.30419.1.A1_at	ZNF258	0.0148475
				Ssc.19481.1.S1_at	WBP5	0.0142934
				Ssc.22362.1.A1_at	HIVEP1	0.0142059
				Ssc.11727.1.A1_at	C10orf6	0.014123
				Ssc.6770.1.A1_at	SCG3	0.0140924
				Ssc.30162.1.A1_at	ESR1	0.0136182
				Ssc.3056.2.A1_at	BM02_HUMAN	0.0135357
				Ssc.9478.2.S1_at	HEY2	0.0127948
				Ssc.25178.1.S1_a_at	SEC24D	0.0123417
				Ssc.12256.1.S1_at	Q96G28	0.0122831
				Ssc.23517.2.S1_a_at	NP_872353	0.0115707
				Ssc.25051.1.S1_at	SPOCK3	0.0115015
				Ssc.9090.1.S1_at	Q9H8W3	0.0113199
				Ssc.4474.1.S1_at	ATP6AP1	0.0113077
				Ssc.11543.1.A1_at	NP_066013	0.0112772
				Ssc.7319.1.A1_at	O94888	0.0111732
				Ssc.3226.1.A1_at	DAP	0.0110598
				Ssc.9773.1.A1_at	CUL7	0.0101695
				Ssc.27591.1.S1_at	Q6P2P2	0.00989318
				Ssc.13207.1.A1_at	COPA	0.00987673
				Ssc.5238.1.S1_at	PARD3	0.00962639
				Ssc.8580.1.S1_at	NP_653181	0.00876737
				Ssc.19108.1.A1_at	PCLO	0.00870848
				Ssc.20414.1.S1_at	PLOD3	0.00796008
				Ssc.6931.1.A1_at	STCH	0.00793266
				Ssc.15714.1.A1_at	MORF4L2	0.00792289
				Ssc.10040.1.S1_at	RAB2	0.00777674
				Ssc.20965.1.S1_at	RABAC1	0.0076828
				Ssc.2197.1.S1_at	DER7_HUMAN	0.00747538
				Ssc.10885.1.S1_at	WAC	0.00684667
				Ssc.15500.1.S1_at	RABL5	0.00639319
				Ssc.10326.1.A1_at	STK39	0.00621152
				Ssc.5390.2.S1_at	CLSTN1	0.00609875
				Ssc.17920.2.S1_at	Q9NXY0	0.00597465
				Ssc.4332.1.A1_at	LAMB3	0.0058862
				Ssc.2842.1.A1_at	TMEM14A	0.00586557
				Ssc.29573.1.A1_at	FMNL2	0.00558531
				Ssc.9971.1.A1_at	SHANK1	0.00556254
				Ssc.25765.1.S1_at	MRPS36	0.00523615
				Ssc.1026.1.S1_at	BBX	0.0051682
				Ssc.13654.1.A1_at	EXOSC1	0.00516689
				Ssc.16983.1.S1_at	TRAPPC4	0.00509572
				Ssc.19940.1.S1_at	CCDC5	0.00478804
				Ssc.14333.1.A1_at	Q8NAV9	0.00477946
				Ssc.19804.1.S1_at	SCAND1	0.00467825
				Ssc.4903.1.A1_at	Q96NT0	0.00452018
				Ssc.10938.1.S1_at	UNC84A	0.00433564
				Ssc.6282.1.S1_at	NP_872353	0.00366736
				Ssc.27987.1.A1_at	C10orf6	0.00302565
				Ssc.10825.1.A1_at	TSGA14	0.00299644
				Ssc.5789.1.A1_at	SEC22L1	0.00295305
				Ssc.2571.1.S1_at	PLD3	0.00269461
				Ssc.15233.1.S1_at	SIX1	0.00230765
				Ssc.23517.1.S1_at	NP_872353	0.00221968
				Ssc.7735.2.S1_at	ARPC1A	0.00218058
				Ssc.7735.1.S1_at	ARPC1A	0.0020864
				Ssc.25008.1.S1_at	ODZ4	0.00196171
				Ssc.8814.1.A1_at	Q9BVX2	0.00175548
				Ssc.29235.1.A1_at	OCRL	0.00163174
				Ssc.13418.1.A1_at	MAP2K1IP1	0.00157881
				Ssc.6604.1.S1_at	O75143	0.00089097
				Ssc.804.1.S1_at	ARF1	0.000804186
				Ssc.24991.1.S1_at	TERF2IP	0.000347853
				Ssc.18022.1.A1_at	SLC33A1	7.03335e-05

## Sheet: Nhyp
Neurohypophysis
Probe	Gene symbol	Marginal difference		Probe	Gene symbol	Marginal difference
Ssc.5753.1.S1_at	SLIT3	-0.0768017		Ssc.24708.2.S1_at	COL9A1	0.423736
Ssc.11758.1.A1_at	SLIT3	-0.0446867		Ssc.11006.2.A1_at	SNX10	0.38649
Ssc.9013.1.S1_at	CNN1	-0.0417359		Ssc.15105.1.S1_at	STC1	0.354562
Ssc.763.1.S1_at	ACTN3	-0.0293653		Ssc.27626.1.S1_at	EGFL6	0.347236
Ssc.5559.1.S1_at		-0.0275266		Ssc.24708.1.S1_at	COL9A1	0.337523
Ssc.16629.1.S1_at	CCR7	-0.00449467		Ssc.13553.2.S1_at	GNA14	0.319671
Ssc.3466.1.S1_at	MAP2K2	-0.000571608		Ssc.30236.1.A1_at	CRYM	0.279748
				Ssc.29231.1.A1_at	ZNF548	0.250226
				Ssc.2464.1.S1_at	STC1	0.213964
				Ssc.13067.1.A1_at	ABCC4	0.204235
				Ssc.18400.1.A1_at	C9orf93	0.199754
				Ssc.12789.1.A1_at	DNMT1	0.196144
				Ssc.9998.1.A1_at	GLI3	0.150117
				Ssc.18004.1.A1_at	BCAT1	0.148489
				Ssc.314.1.S1_at	ADM	0.147061
				Ssc.4319.1.A1_at	SOSTDC1	0.145325
				Ssc.13553.1.A1_at	GNA14	0.136581
				Ssc.14866.1.S1_at	PKP2	0.134904
				Ssc.3551.1.S1_at	HELZ	0.121995
				Ssc.9483.1.A1_s_at	OSBPL6	0.119344
				Ssc.18915.1.A1_at	O75152	0.105573
				Ssc.10743.1.A1_at	PKP2	0.10179
				Ssc.25264.2.S1_a_at	NP_065980	0.098434
				Ssc.1034.1.A1_at	TIPARP	0.094177
				Ssc.18424.1.A1_at	TBX19	0.085232
				Ssc.22031.2.A1_at	ETV5	0.078784
				Ssc.19372.1.A1_at	SIAT7C	0.0787816
				Ssc.7144.1.S1_at	PDE1A	0.0773623
				Ssc.29483.1.A1_at	FZD5	0.076962
				Ssc.2814.1.S1_at	PBXIP1	0.0719933
				Ssc.13343.1.A1_at	CD109	0.0711844
				Ssc.9862.1.A1_a_at	FBXW11	0.070225
				Ssc.13439.1.A1_at	C2orf31	0.0696359
				Ssc.18454.1.A1_at	TLE1	0.0679274
				Ssc.21333.1.S1_at	C8orf1	0.0679048
				Ssc.26250.1.S1_at	PDCD11	0.062927
				Ssc.11083.1.S1_at	PRKWNK4	0.0624991
				Ssc.1373.1.S1_at	PTRF	0.0580292
				Ssc.11289.1.A1_at	NP_861448	0.0574356
				Ssc.18041.1.S1_at	CLSTN2	0.0570989
				Ssc.8865.1.A1_at	DUSP6	0.0566411
				Ssc.7743.1.A1_at	SLIT2	0.0562706
				Ssc.19008.1.A1_at	NP_996898	0.0553493
				Ssc.26182.1.S1_at	SART2	0.0528269
				Ssc.2012.1.A1_at	FRMD3	0.0496063
				Ssc.25029.1.A1_at	LPHN2	0.0483317
				Ssc.7789.3.A1_at	ZNF143	0.0483017
				Ssc.2283.1.S1_at	SFRP1	0.0477917
				Ssc.6130.1.S1_at	FBXW11	0.047395
				Ssc.30361.1.A1_at	TTC8	0.0473163
				Ssc.23368.1.A1_at	COL4A5	0.0470707
				Ssc.26182.2.S1_at	SART2	0.0466412
				Ssc.3235.1.S1_at	Q96NL8	0.0448289
				Ssc.3649.1.A1_at	DSCR1L2	0.0433838
				Ssc.29040.1.A1_at	Q6NT76	0.040771
				Ssc.3627.1.A1_at	Q7RTP2	0.0398376
				Ssc.23526.1.S1_at	EDG1	0.039705
				Ssc.6788.1.A1_at	NP_066547	0.0396907
				Ssc.29040.2.S1_at	Q6NT76	0.0394849
				Ssc.26879.2.S1_at	TNFSF12	0.038871
				Ssc.19763.1.S1_at	Q68DR8	0.0378144
				Ssc.30983.1.A1_at	KCNK1	0.0376325
				Ssc.10915.1.S1_at	O94954	0.0349777
				Ssc.24342.1.S1_at	SLIT2	0.0343177
				Ssc.26867.1.A1_at	GO67_HUMAN	0.0341564
				Ssc.15661.1.S1_at	HEY1	0.0337412
				Ssc.17364.1.S1_at	FAM35A	0.0334706
				Ssc.12561.1.A1_at	BCAT1	0.030885
				Ssc.23526.2.S1_at	EDG1	0.0306585
				Ssc.28328.1.S1_at	DSCR1L2	0.0297513
				Ssc.25512.1.A1_at	REC8L1	0.029287
				Ssc.9862.2.A1_at	FBXW11	0.0287892
				Ssc.26794.1.A1_at	PCSK2	0.0278301
				Ssc.18874.1.S1_at	SNCAIP	0.0270636
				Ssc.6657.1.A1_at	Q5VT40	0.0268247
				Ssc.29946.1.A1_at	TCBA1	0.0259938
				Ssc.12813.1.A1_at	ABCC4	0.0256242
				Ssc.27911.1.S1_at	NAV2	0.0247414
				Ssc.6068.1.A1_at	EDG1	0.0245612
				Ssc.109.1.S1_at	PCSK2	0.0242066
				Ssc.30397.1.A1_at	Q8IYE0	0.0239242
				Ssc.12402.1.A1_at	NP_660348	0.0229635
				Ssc.22271.1.A1_at	CDH2	0.0214195
				Ssc.6883.1.A1_at	TNIK_HUMAN	0.0213411
				Ssc.24342.2.A1_at	SLIT2	0.0211434
				Ssc.14047.1.A1_at	KIAA1217	0.0203848
				Ssc.23505.1.S1_at	MAOA	0.0202682
				Ssc.9101.1.A1_at	PTPN13	0.0157204
				Ssc.25592.1.S1_at	NP_945347	0.0152719
				Ssc.27980.1.A1_at	Q7Z4S8	0.0151732
				Ssc.6966.3.S1_a_at	CDKN1B	0.0145214
				Ssc.2131.1.S1_at	NP_787057	0.0129378
				Ssc.25938.1.A1_at	PXMP3	0.0126359
				Ssc.30979.1.A1_at	BANP	0.0125802
				Ssc.27615.1.S1_at	Q96IW3	0.0123634
				Ssc.16444.1.S1_at	PTPRK	0.0121415
				Ssc.24386.1.S1_a_at	TRIP6	0.0113325
				Ssc.9398.1.A1_at	SSBP2	0.0109181
				Ssc.17433.1.S1_at	NEO1	0.00973845
				Ssc.26363.1.S1_at	HS2ST1	0.00922441
				Ssc.27592.1.S1_at	CH25H	0.0090853
				Ssc.29621.1.A1_at	POFUT1	0.00875151
				Ssc.2869.1.S1_at	C22orf8	0.00869131
				Ssc.1051.1.S1_at	TGOLN2	0.00861049
				Ssc.7789.1.A1_at	ZNF143	0.00766635
				Ssc.4184.1.A1_at	C6orf134	0.0076195
				Ssc.4096.1.A1_at	MAP3K4	0.0061059
				Ssc.27685.1.S1_at	FGF23	0.005934
				Ssc.27680.1.S1_at	GRIA1	0.00566196
				Ssc.4122.1.A1_at	TMSB4Y	0.00549579
				Ssc.23943.1.S1_at	JAZ1_HUMAN	0.0049746
				Ssc.14003.1.S1_a_at	CTNNB1	0.0045321
				Ssc.1969.1.A1_at	TGFB1I4	0.00392389
				Ssc.10434.1.S1_at	FZD8	0.00339007
				Ssc.19248.1.S1_at	COG2	0.00204277
				Ssc.11819.1.A1_at	NP_996898	0.00201058
				Ssc.10650.1.A1_at	Q8N8X8	0.00182629
				Ssc.5514.1.A1_at	MAGI1	0.00180674
				Ssc.30089.1.A1_at	ATP7A	0.00180352
				Ssc.4539.1.S1_at	WHSC1L1	0.000665665
				Ssc.30377.1.A1_at	C22orf4	0.000593901
				Ssc.4740.1.S1_at	Q8TB50	0.000313759
				Ssc.4449.1.S1_at	EBF	8.79765e-05

## Sheet: Diap
Diaphragm
Probe	Gene symbol	Marginal difference		Probe	Gene symbol	Marginal difference
Ssc.15640.1.S1_at	MT2A	-0.142556		Ssc.16179.1.S1_at	RYR3	0.319587
Ssc.19641.1.S1_at	ZDHHC14	-0.0453865		Ssc.15401.1.S1_at	TBX1	0.23247
Ssc.8046.1.A1_at	PPIA	-0.0223761		Ssc.29944.1.A1_at	NP_056993	0.163927
Ssc.16693.1.S1_at	ARL2BP	-0.0194747		Ssc.24590.1.S1_at	TPM3	0.0948777
Ssc.2680.1.S1_at	Q96AG4	-0.0183971		Ssc.18374.1.A1_at	Q9H7A7	0.0913591
Ssc.973.1.A1_at	Q7Z2S5	-0.00270522		Ssc.13696.1.A1_at	DDIT4L	0.0907762
Ssc.2648.1.S1_at	Q96GC9	-0.00269842		Ssc.25438.1.S1_at	C10orf71	0.0792519
Ssc.10107.1.S1_at	SLC31A1	-0.0025146		Ssc.13803.1.A1_at	HINT3	0.0691395
Ssc.12456.1.A1_at	NP_115821	-0.00190342		Ssc.3277.1.S1_at	C20orf44	0.0685661
Ssc.11627.1.A1_at	RBM23	-0.00159407		Ssc.18758.1.S1_at	Q969M1	0.067307
Ssc.1341.1.S1_at	TKT	-0.00147343		Ssc.16248.1.S1_at	PDHA1	0.0603957
Ssc.14218.1.S1_at	SPG21	-0.00135684		Ssc.24417.1.A1_at	ATP2A2	0.0583396
Ssc.24014.1.S1_at	ARID3A	-7.27177e-05		Ssc.15638.1.A1_at	AMPD3	0.0525577
				Ssc.27131.1.A1_at	Q7Z3I3	0.0520832
				Ssc.6623.1.S1_at	NIPSNAP3A	0.0516417
				Ssc.715.1.S1_at	MB	0.0514831
				Ssc.3509.1.S1_at	HK2	0.0503087
				Ssc.17635.2.S1_at	TM6SF1	0.0502318
				Ssc.11785.2.A1_at	HADHB	0.0496094
				Ssc.26508.1.S1_at	MLEY_HUMAN	0.0492048
				Ssc.6694.1.S1_at	CYCS	0.0484569
				Ssc.11437.1.A1_at	DDIT4L	0.0482798
				Ssc.30033.1.A1_at	THUMPD1	0.0478389
				Ssc.13886.1.A1_at	CNTNAP2	0.0459088
				Ssc.10953.1.A1_at	NDUFS1	0.0440266
				Ssc.10949.1.S1_at	GBAS	0.0440042
				Ssc.6488.1.S1_at	COQ3	0.0396235
				Ssc.22885.1.S1_at	GNPAT	0.0396121
				Ssc.6238.2.S1_at	AK3L1	0.0388839
				Ssc.20297.1.S1_at	NDUFB3	0.0386441
				Ssc.14530.1.S1_at	ACADL	0.0377095
				Ssc.224.1.S1_at	DLD	0.0368011
				Ssc.19964.1.A1_a_at	HIRIP5	0.0360804
				Ssc.31047.1.A1_s_at	Q9BUR5	0.0353246
				Ssc.4263.1.A1_at	ACO2	0.0347917
				Ssc.29078.1.S1_at	TIF1	0.0331852
				Ssc.30914.1.S1_at	DDR2	0.0327896
				Ssc.13807.1.S1_at	TCAP	0.0325103
				Ssc.19341.1.A1_at	NNT	0.0318165
				Ssc.14.1.S1_at	DLAT	0.0316582
				Ssc.3601.1.S1_at	UQCRH	0.0301342
				Ssc.20297.1.S1_a_at	NDUFB3	0.0299816
				Ssc.22641.2.S1_a_at	ATP2A2	0.0298441
				Ssc.30816.1.A1_s_at	UQCRB	0.0288327
				Ssc.29392.1.A1_at	NP_060114	0.0283964
				Ssc.5797.1.A1_at	CECR5	0.0255662
				Ssc.21930.1.S1_a_at	Q9H5G0	0.0253081
				Ssc.11785.1.A1_at	HADHB	0.0249579
				Ssc.1854.1.A1_at	UQCRFS1	0.0246694
				Ssc.3964.1.S1_at	CUEDC1	0.0245428
				Ssc.8946.1.A1_at	H19	0.0243156
				Ssc.18093.1.A1_at	LMOD3	0.0241334
				Ssc.15513.1.S1_at	COX7A1	0.0238538
				Ssc.28140.1.S1_at	C6orf203	0.0229208
				Ssc.5334.1.S1_at	O75208	0.0225511
				Ssc.16637.1.S1_at	ACADVL	0.0218453
				Ssc.24224.1.A1_at	USP25	0.0218182
				Ssc.27263.1.S1_at	RIP2_HUMAN	0.0217192
				Ssc.12417.1.S1_at	MDH2	0.0217025
				Ssc.1311.1.A1_at	NDUFB2	0.0212426
				Ssc.22694.1.S1_at	NDUFB6	0.0210216
				Ssc.15966.1.S1_at	CPT1B	0.0206649
				Ssc.29926.1.A1_at	HAVCR1	0.020551
				Ssc.2586.1.S1_at	RHCE	0.0203044
				Ssc.1155.1.S1_at	NDUFB5	0.019762
				Ssc.26402.1.S1_at	C18orf19	0.019607
				Ssc.7555.1.S1_at	FKBP3	0.0195258
				Ssc.25132.3.S1_a_at	RAD23B	0.0192707
				Ssc.23043.1.S1_at	HADHB	0.0190558
				Ssc.7914.1.S1_at	USP25	0.0189433
				Ssc.21713.1.A1_at	NQO3A2	0.0188037
				Ssc.21116.1.S1_at	SMYD1	0.0183853
				Ssc.9970.1.A1_at	ATP5I	0.0183139
				Ssc.17985.1.S1_at	CASQ2	0.0182853
				Ssc.22386.1.S1_at	NDUFA5	0.0178521
				Ssc.5334.3.S1_a_at	O75208	0.0177896
				Ssc.29111.1.S1_at	CENTB2	0.0175442
				Ssc.29514.1.A1_at	DTNA	0.0175319
				Ssc.21669.1.S1_at	ACADVL	0.017498
				Ssc.13711.1.S1_at	MAP2K6	0.016994
				Ssc.17523.2.S1_a_at	MRPL33	0.0166607
				Ssc.15103.1.S1_at	NDUFS6	0.0166206
				Ssc.11035.1.S1_at	KLHDC2	0.0160024
				Ssc.7185.1.A1_at	PDHX	0.0158257
				Ssc.13817.1.A1_at	VDAC3	0.0156991
				Ssc.13104.1.S1_at	NUDT13	0.0156732
				Ssc.7708.1.S1_at	LIAS	0.0155902
				Ssc.3948.1.S1_at	NDUFA10	0.0154228
				Ssc.8731.1.S1_at	NP_957712	0.0152781
				Ssc.26642.1.S1_at	TIF1	0.0151284
				Ssc.4406.1.A1_at	SDHA	0.0142427
				Ssc.5091.1.A1_at	Q8N5G0	0.0138924
				Ssc.5436.1.S1_at	EFG1_HUMAN	0.0137243
				Ssc.2609.1.S1_at	TNNI1	0.0136609
				Ssc.30812.1.S1_at	SPAG7	0.0133641
				Ssc.20571.1.S1_a_at	TPM2	0.01335
				Ssc.5517.1.A1_at	MAP3K12	0.0131021
				Ssc.1219.1.S1_at	ATP5H	0.0130715
				Ssc.3706.1.S2_at	SOD2	0.012748
				Ssc.17272.1.A1_at	UCRQ_HUMAN	0.0126116
				Ssc.9742.1.S1_s_at	COX5A	0.0125198
				Ssc.21277.1.S1_at	MRPL27	0.0123866
				Ssc.4507.1.A1_at	MFN2	0.0122712
				Ssc.7710.1.S1_at	HCCS	0.0122681
				Ssc.18383.1.S1_at	MUC5B	0.0118384
				Ssc.3085.1.S1_at	TNNC1	0.0112629
				Ssc.17636.1.S1_at	C1orf40	0.0111351
				Ssc.23474.1.S1_at	MRPL32	0.0107582
				Ssc.5284.1.S1_at	SLC25A4	0.0102987
				Ssc.13955.2.S1_at	MYBPC1	0.0101883
				Ssc.13371.1.S1_at	ATP5G3	0.00887728
				Ssc.6382.1.A1_at	PPP1R3B	0.00884652
				Ssc.15393.1.S1_at	SIRT5	0.00875688
				Ssc.14463.1.S1_at	FHL1	0.0082097
				Ssc.19691.1.S1_at	PLA2G7	0.00813842
				Ssc.30812.2.S1_at	SPAG7	0.00795555
				Ssc.8939.1.S1_at	SDHB	0.00780392
				Ssc.2471.1.A1_at	C2orf25	0.00779939
				Ssc.3529.1.A1_at	C18orf19	0.00756168
				Ssc.2386.1.S1_a_at	MYL2	0.00753951
				Ssc.4382.1.S1_at	PDHB	0.00748444
				Ssc.20674.1.A1_at	Q6ZMV3	0.00748014
				Ssc.1544.1.S1_at	MYH7	0.00695467
				Ssc.886.1.S1_at	CYC1	0.00660372
				Ssc.8754.1.A1_at	RTN4IP1	0.00649881
				Ssc.16732.1.S1_at	VDAC1	0.00643706
				Ssc.526.1.S1_at	PKIA	0.00630188
				Ssc.10131.1.A1_at	PDK4	0.0060401
				Ssc.7535.1.S1_at	TNNT1	0.00552773
				Ssc.16802.1.S1_at	ATP5J2	0.00496793
				Ssc.6238.3.S1_at	AK3L1	0.00462437
				Ssc.18182.1.S1_at	Q9BSP8	0.00449419
				Ssc.2478.1.S1_at	Q8NCR3	0.00415564
				Ssc.14143.1.A1_at	TOMM70A	0.00364327
				Ssc.19966.1.S1_at	PDCD8	0.00324225
				Ssc.25702.1.S1_at	B3GNT7	0.00290465
				Ssc.7688.2.S1_at	ACAT1	0.00281382
				Ssc.20571.2.S1_a_at	TPM2	0.00278759
				Ssc.7315.1.S1_at	NDUFA4	0.0027585
				Ssc.13950.1.S1_at	NP_006448	0.00254679
				Ssc.1072.1.A1_at	UCRX_HUMAN	0.00232744
				Ssc.26563.1.A1_at	Q6N021	0.00224173
				Ssc.2278.1.S1_at	AFG3L2	0.00189328
				Ssc.7474.1.A1_at	NP_065155	0.00183225
				Ssc.6672.1.A1_at	USMG5	0.00174808
				Ssc.11118.1.S1_at	ATP5B	0.00168395
				Ssc.20897.1.S1_at	ATP5F1	0.00145006
				Ssc.5560.1.S1_at	HOMER2	0.00138402
				Ssc.16732.1.S2_at	VDAC1	0.00121617
				Ssc.7645.1.A1_at	CFL2	0.00117302
				Ssc.2309.1.S1_at	NDUFA7	0.0011189
				Ssc.1129.2.A1_a_at	PDCD4	0.000540495
				Ssc.9000.1.S1_at	PIGF	0.000451565

## Sheet: Bife
Biceps femori
Probe	Gene symbol	Marginal difference		Probe	Gene symbol	Marginal difference
Ssc.9372.1.A1_at	NP_113607	-0.120962		Ssc.25612.1.S1_at	Q9BY89	0.455485
Ssc.7718.2.S1_at	NP_065999	-0.112663		Ssc.20879.1.S1_at	MYBPH	0.414598
Ssc.9090.1.S1_at	Q9H8W3	-0.111817		Ssc.4552.1.S1_at	VLDLR	0.187435
Ssc.30540.1.A1_at	Q8NAQ6	-0.0913836		Ssc.19125.1.S1_at	NP_631905	0.171094
Ssc.21074.1.A1_at	SAT	-0.0902712		Ssc.16307.1.S1_at	MYH1	0.164885
Ssc.29099.1.S1_at	NP_077817	-0.0885267		Ssc.15909.1.S1_at	MYH2	0.14917
Ssc.10685.1.A1_at	UST	-0.0872022		Ssc.19093.1.S1_at	CMYA1	0.14679
Ssc.6482.1.A1_at	GCL1_HUMAN	-0.0809243		Ssc.13792.1.A1_at		0.142297
Ssc.3296.1.S1_at	NP_065890	-0.0788714		Ssc.18640.2.S1_at	NP_057067	0.14193
Ssc.30821.1.S1_at	HRB2	-0.0763041		Ssc.24173.1.S1_at	DDX4	0.141374
Ssc.2582.2.A1_at	TANK	-0.0752687		Ssc.13954.1.A1_at	Q5VV17	0.124144
Ssc.28938.1.A1_at	Q7Z3B0	-0.0751708		Ssc.22906.1.A1_at	MYOD1	0.0990655
Ssc.11000.1.S1_at	GMPR2	-0.073337		Ssc.18640.3.S1_at	NP_057067	0.0897359
Ssc.30611.1.A1_at	NKTR	-0.0715449		Ssc.16100.1.S1_at	PHKA1	0.0859075
Ssc.24981.1.S1_at	Q8TE89	-0.0642183		Ssc.21197.1.A1_at	ABCF2	0.0791378
Ssc.17843.1.A1_at	ANKRD32	-0.0624634		Ssc.28455.1.A1_at	USP9X	0.0782355
Ssc.31098.1.S1_at	CSNK1G3	-0.0615301		Ssc.2291.2.S1_at	GYS1	0.0779487
Ssc.13020.1.A1_at	Q7Z3B0	-0.0601686		Ssc.22605.1.A1_at	Q8N239	0.0763087
Ssc.31087.1.A1_at	Q8TB50	-0.0590773		Ssc.16257.1.S1_at	PRKAA2	0.0757735
Ssc.14308.1.S1_at	CENPC1	-0.0590039		Ssc.16057.2.S1_a_at	GANC	0.0741501
Ssc.20347.1.S1_at	RGL1	-0.0589272		Ssc.22945.1.S1_at	AMPD1	0.0709357
Ssc.24158.1.S1_at	APG4C	-0.058062		Ssc.4741.1.S1_at	PFKM	0.0708089
Ssc.30465.1.A1_at	Q9ULI0	-0.0574026		Ssc.24170.1.A1_at	Q9BVC6	0.0702212
Ssc.13391.1.S1_at	STAM2	-0.0567417		Ssc.11945.1.A1_at	SGCD	0.0688491
Ssc.10995.1.S1_at	SNN	-0.0563763		Ssc.5591.1.S1_at	NP_940975	0.0654702
Ssc.3338.1.A1_at	SFRS12	-0.0552521		Ssc.2179.1.S1_at	PPP2R1A	0.0637467
Ssc.4254.1.S1_at	DPP10	-0.0550246		Ssc.1035.1.S1_at	PKM2	0.0634584
Ssc.6931.1.A1_at	STCH	-0.0546117		Ssc.18640.1.S1_at	NP_057067	0.0623121
Ssc.8824.1.A1_at	PDE6C	-0.0539483		Ssc.19476.1.S1_at	PYGM	0.057632
Ssc.2402.1.A1_at	SS18	-0.0536058		Ssc.2605.1.A1_at	FNTB	0.0568465
Ssc.31123.1.A1_at	PAPD4	-0.0525956		Ssc.13820.1.A1_at	PTPRK	0.0567476
Ssc.30995.1.A1_at	UPF3A	-0.0513842		Ssc.2320.1.S1_at	FHOD1	0.0565219
Ssc.5842.1.A1_at	KLHL2	-0.0499837		Ssc.18380.1.S1_at	ADA	0.054842
Ssc.5931.1.A1_at	O60280	-0.0492884		Ssc.21952.1.S1_at	PACSIN3	0.0544171
Ssc.20190.1.S1_at	NUMB	-0.0455452		Ssc.21659.1.S1_at	ZNF593	0.0528313
Ssc.5201.1.A1_at	Q96BE7	-0.0442389		Ssc.1930.1.S1_at	EHD1	0.0502474
Ssc.1084.1.S1_at	C14orf129	-0.0427852		Ssc.30780.2.S1_at	BYSL	0.0487188
Ssc.28609.1.S1_at	CABLES2	-0.0419081		Ssc.8564.1.A1_at	VLDLR	0.0477314
Ssc.15317.1.A1_at	RYBP	-0.0413631		Ssc.22067.1.A1_at	SLC16A3	0.0464714
Ssc.14409.1.A1_at	MAGI1	-0.040379		Ssc.2375.1.S1_at	GPI	0.0453138
Ssc.7674.1.A1_at	Q96JN9	-0.0396986		Ssc.6978.1.A1_at	MAX	0.044723
Ssc.1162.1.S1_at	NP_057665	-0.0393449		Ssc.21655.1.A1_at	Q8IXN7	0.0443592
Ssc.26783.1.S1_at	Q96M60	-0.0393224		Ssc.21143.1.A1_at	EMILIN3	0.0441142
Ssc.17068.1.A1_at	USP34	-0.0391376		Ssc.15030.1.S1_a_at	ATP2A1	0.0426819
Ssc.4275.1.A1_at	NPHS2	-0.0386534		Ssc.14176.1.A1_s_at	GSK3B	0.041806
Ssc.27071.1.A1_at	FALZ	-0.0376415		Ssc.3994.1.S1_at	Q9BRP1	0.0417863
Ssc.25159.1.A1_at	GRID1	-0.0360969		Ssc.13855.1.S1_at	NR3C2	0.040019
Ssc.23326.1.S1_at	JJAZ_HUMAN	-0.0353906		Ssc.11071.2.S1_a_at	VCL	0.0393518
Ssc.31147.1.S1_at	NFIA	-0.0347774		Ssc.3433.2.S1_at	GMPR	0.0387034
Ssc.10915.1.S1_at	O94954	-0.0346898		Ssc.13830.1.S1_at	CDC34	0.0384367
Ssc.24784.1.S1_at	SNX14	-0.0334032		Ssc.25722.1.S1_at	LASS3	0.0381135
Ssc.22298.1.A1_at	SULF2	-0.0330442		Ssc.25589.1.S1_at	CACNB1	0.0376563
Ssc.25221.1.A1_at	CDC14B	-0.0327573		Ssc.17265.1.S1_at	NOC4	0.0376511
Ssc.2451.1.A1_at	NP_787050	-0.0314569		Ssc.18340.2.S1_at	PBPL_HUMAN	0.0364187
Ssc.29524.1.S1_at	RAP1A	-0.031226		Ssc.11143.1.S1_at	PGAM2	0.0360758
Ssc.8872.3.S1_a_at	Q8NB22	-0.0311009		Ssc.23761.2.S1_at	THAP7	0.0348321
Ssc.28506.1.S1_at	NP_997053	-0.0308764		Ssc.22792.1.S1_at	CACNA1S	0.0343432
Ssc.1207.1.S1_at	LGALS8	-0.030629		Ssc.16070.1.A1_at	NP_001005204	0.0343194
Ssc.11210.1.A1_at	NP_060621	-0.0285982		Ssc.21754.1.A1_at	COL6A1	0.0337318
Ssc.8703.1.A1_at	ARID4A	-0.0283784		Ssc.19005.1.A1_at	Q96CC2	0.0335069
Ssc.1013.1.A1_at	MGST1	-0.027048		Ssc.15717.1.S1_at	VPS4A	0.0332987
Ssc.24312.1.A1_at	MIS12	-0.0269532		Ssc.10237.1.S1_at	HSPB8	0.0331554
Ssc.8247.1.A1_at	OPCML	-0.0266373		Ssc.26384.1.S1_at	Q66LE6	0.0324721
Ssc.5034.1.A1_at	SYBL1	-0.0262495		Ssc.8425.1.S1_at	U33K_HUMAN	0.0322902
Ssc.25201.1.A1_at	RIMS2	-0.0261685		Ssc.18344.2.A1_at	PYGM	0.0320494
Ssc.13743.1.S1_at	C14orf129	-0.0252845		Ssc.18340.1.A1_at	PBPL_HUMAN	0.0304174
Ssc.11151.1.A1_at	NP_056039	-0.02505		Ssc.16135.1.S1_at	GAPD	0.0303935
Ssc.9921.1.A1_at	Q9BZ20	-0.0243449		Ssc.21985.1.S1_at	PPP1R1A	0.0299892
Ssc.10454.1.A1_at	TPK1	-0.0237122		Ssc.16060.1.S1_at	RAB4A	0.0297139
Ssc.4122.1.A1_at	TMSB4Y	-0.0234525		Ssc.15717.3.S1_at	VPS4A	0.0296437
Ssc.1079.2.S1_at	NP_115872	-0.0232252		Ssc.1006.1.S1_at	PGM1	0.029525
Ssc.1054.1.A1_at	RASAL2	-0.0228195		Ssc.20538.1.A1_at	C6orf125	0.0294573
Ssc.8614.1.A1_at	RAD21	-0.0211828		Ssc.1987.1.S1_at	MYO18A	0.0293768
Ssc.27145.1.A1_at	C10orf63	-0.0209329		Ssc.24209.1.S1_at	PHPT1	0.0293486
Ssc.2085.1.S1_at	CHKA	-0.0206763		Ssc.26292.1.S1_at	HIST1H2AC	0.0293224
Ssc.8220.1.A1_at	RNPC2	-0.0205343		Ssc.28515.1.S1_at	USP2	0.029063
Ssc.13134.1.A1_at	CREBL2	-0.0200708		Ssc.17611.1.S1_at	AK1	0.0285461
Ssc.21222.1.A1_at	NOX1	-0.0198708		Ssc.2555.1.S1_at	SLC6A8	0.027622
Ssc.6482.2.S1_at	GCL1_HUMAN	-0.0193896		Ssc.15030.2.S1_at	ATP2A1	0.0267277
Ssc.24809.1.A1_at	WHSC1L1	-0.0192267		Ssc.16770.1.S1_at	NP_005759	0.0261986
Ssc.1413.1.S1_at	FAM49B	-0.0191078		Ssc.21946.1.S1_at	GRN	0.0261782
Ssc.29709.1.A1_at	CHS1	-0.0188192		Ssc.13816.1.S1_at	TMOD4	0.0258763
Ssc.8858.1.S1_at	Q6ZU47	-0.0181416		Ssc.26212.1.S1_at	CDK9	0.0257151
Ssc.9911.1.A1_at	SMARCAD1	-0.0178112		Ssc.2329.1.A1_at	GYS1	0.0256784
Ssc.10145.1.S1_at	NP_064713	-0.017566		Ssc.17340.1.S1_at	PSME3	0.025636
Ssc.8588.1.A1_at	TBC1D12	-0.0166643		Ssc.4309.2.S1_at	DAPK3	0.0254859
Ssc.9139.1.A1_at	DNMT2	-0.0163457		Ssc.26349.1.S1_at	ZNF524	0.0249568
Ssc.22366.1.A1_at	Q8TB50	-0.0155151		Ssc.22722.1.S1_at	C16orf34	0.0244305
Ssc.28431.1.A1_at	PIN4	-0.0153962		Ssc.18222.2.S1_at	BTBD6	0.0240102
Ssc.30282.1.A1_at	FPGT	-0.0149386		Ssc.6040.1.S1_at	AP2B1	0.0234721
Ssc.25181.1.S1_at	TCEA1	-0.0148935		Ssc.1297.1.S1_at	TPI1	0.0230451
Ssc.13250.1.A1_at	FCHSD2	-0.014889		Ssc.28924.1.A1_at	YTHDF1	0.0216506
Ssc.8309.1.A1_at	DHRS8	-0.0146388		Ssc.11872.1.A1_at	TMEM38A	0.0216145
Ssc.8587.1.S1_at	CETN3	-0.0143442		AFFX-Ssc-gapdh-5_s_a	bioD	0.0213916
Ssc.6868.1.A1_at	COX7A2L	-0.0142205		Ssc.23019.1.S1_at	STAC3	0.0212896
Ssc.30063.1.A1_at	PCDH15	-0.0139241		Ssc.29885.1.A1_at	DLG1	0.0211776
Ssc.24118.1.A1_at	Q9H825	-0.0135118		Ssc.21631.1.A1_at	TRM1_HUMAN	0.0211687
Ssc.11558.1.S1_at	SSB	-0.0134146		Ssc.1841.1.S1_at	NPL4_HUMAN	0.0209088
Ssc.21705.1.S1_at	RNF138	-0.0133103		Ssc.4929.1.S1_at	NP_114406	0.0201678
Ssc.24477.1.A1_at	ROCK1	-0.0132318		Ssc.6163.2.S1_at	ETS2	0.0200145
Ssc.25194.1.A1_at	Q5SR25	-0.0129844		Ssc.9295.1.A1_at	SYT7	0.0197332
Ssc.7229.1.S1_at	SH3BGRL	-0.0126832		Ssc.29110.1.S1_at	DSCR2	0.0196943
Ssc.22641.1.S1_at	ATP2A2	-0.0124246		Ssc.23761.1.A1_at	THAP7	0.0194924
Ssc.24440.1.A1_at	CAB39L	-0.0123438		Ssc.30702.1.S1_s_at	PHPT1	0.0193036
Ssc.12711.1.S1_at	SSFA2	-0.0122335		Ssc.23008.1.S1_at	ZNF74	0.0191184
Ssc.6703.1.S1_at	Q86SX6	-0.0121727		Ssc.25244.2.A1_at	NSD1	0.0184178
Ssc.6250.1.S1_at	GNPDA2	-0.0119064		Ssc.9253.1.A1_at	FZD7	0.0183356
Ssc.6610.1.A1_at	O94853	-0.0116725		Ssc.26469.1.A1_at	LR16_HUMAN	0.0180173
Ssc.10419.1.A1_at	COMMD8	-0.0110552		Ssc.15294.1.S1_at	EIF2B4	0.0179481
Ssc.19205.1.A1_at	C7orf24	-0.010458		Ssc.1750.1.S1_at	PSMC4	0.0176868
Ssc.11457.1.A1_at	PPT1	-0.010417		Ssc.25718.1.S1_at	SCN1B	0.0176029
Ssc.23780.1.S1_at	SFRS11	-0.0103794		Ssc.18123.1.A1_at	O94876	0.0173967
Ssc.6804.1.S1_at	DNM3	-0.0101907		Ssc.13859.1.A1_at	CMYA4	0.0173817
Ssc.6657.1.A1_at	Q5VT40	-0.0101038		Ssc.15420.1.S1_at	Q9P2F3	0.0171752
Ssc.29591.1.A1_at	Q9BVS5	-0.00956512		Ssc.2853.3.S1_at	THAP11	0.0168904
Ssc.15642.1.A1_at	ZNF313	-0.00927424		Ssc.9630.1.A1_at	CNKSR1	0.0168011
Ssc.2008.1.A1_a_at	NP_064616	-0.00894105		Ssc.8493.1.S1_at	IRF2BP2	0.0166333
Ssc.4237.1.A1_at	USP8	-0.00873196		Ssc.23115.1.S1_a_at	Q6ZWK4	0.0163629
Ssc.21436.1.S1_at	NP_057732	-0.00853348		Ssc.16047.1.S1_at	STAT5B	0.0158589
Ssc.8908.1.A1_at	Q86TA7	-0.00847352		Ssc.11948.2.S1_at	KIAA0258	0.0156666
Ssc.13549.1.A1_at	STARD3NL	-0.00837672		Ssc.2291.1.S1_at	GYS1	0.0153543
AFFX-r2-P1-cre-3_at	cre	-0.00833797		Ssc.3402.1.S1_at	DAG1	0.0146217
Ssc.21782.1.S1_at	Q6PIP3	-0.00819898		Ssc.15585.1.A1_at	SLC41A3	0.0145647
Ssc.18352.1.S1_at	BP28_HUMAN	-0.00804555		Ssc.14102.1.S1_at	SGT1_HUMAN	0.0144036
Ssc.3331.1.A1_at	CAPZA1	-0.00778103		AFFX-Ss_Gapdh_5_at	GAPD	0.0143144
Ssc.21660.1.A1_at	GCC2	-0.00704873		Ssc.5679.1.S1_at	FNTB	0.0139973
Ssc.6873.1.S1_at	GNAI3	-0.00697112		Ssc.24236.1.S1_at	MYST1	0.0139909
Ssc.27430.1.S1_at	SS18	-0.00688672		Ssc.2202.1.S1_at	PREB	0.0137885
Ssc.29181.1.A1_s_at	ATP2A2	-0.00675464		Ssc.21851.1.S1_at	OR13A1	0.0136895
Ssc.9609.1.S1_at	Q5VVJ2	-0.00674689		Ssc.11798.1.A1_at	GNB1L	0.0134668
Ssc.11548.1.S1_at	H3F3A	-0.00656772		Ssc.3567.1.S1_at	RAPGEF1	0.0132024
Ssc.12099.1.A1_at	STX7	-0.00641203		AFFX-Ssc-gapdh-5_at	bioD	0.0129216
Ssc.11775.1.S1_at	PACRG	-0.00617218		Ssc.5774.1.S1_at	COPS3	0.0128686
Ssc.4602.1.A1_at	CENTB2	-0.00543225		Ssc.30780.3.S1_at	BYSL	0.0123467
Ssc.10260.1.A1_at	NP_057371	-0.00437355		Ssc.8.1.S1_at	RYR1	0.0120945
Ssc.22209.1.A1_at	PTPN22	-0.00429046		Ssc.7304.2.A1_at	IRS1	0.0118804
Ssc.19206.1.A1_at	PARP8	-0.00406528		Ssc.21551.1.A1_at	ZFP64	0.0118192
Ssc.20677.1.S1_at	LEPROTL1	-0.00347376		AFFX-Ss_Gapdh_3_at	GAPD	0.0115642
Ssc.912.1.S1_at	YPEL5	-0.00346708		Ssc.16661.1.S1_at	RTN2	0.0109436
Ssc.7804.1.A1_at	CHS1	-0.0032835		Ssc.6653.1.S1_at		0.0104146
Ssc.22154.1.A1_at	DLG2	-0.00249863		Ssc.7084.1.A1_at	ITGA8	0.0101035
AFFX-Ssc-r2-P1-cre-3		-0.0022161		Ssc.818.1.S1_at	RAF1	0.00989986
Ssc.13428.1.A1_at	OTOA	-0.00196981		AFFX-Ssc-gapdh-M_at	cre	0.0092175
Ssc.26372.1.A1_at	APAF1	-0.00190723		Ssc.22558.1.A1_at	GADD45GIP1	0.00908792
Ssc.10732.1.A1_at	MOSPD2	-0.00189531		AFFX-Ssc-gapdh-M_s_a	cre	0.00880909
Ssc.27267.1.A1_at	DDHD2	-0.00179803		AFFX-Ss_Gapdh_M_at	GAPD	0.00876451
Ssc.29642.1.A1_at	CD209L	-0.00144148		Ssc.4994.1.A1_at	PCBP1	0.0087316
Ssc.1396.1.S1_at	Q6ZSS7	-0.00114894		Ssc.1821.1.A1_at	Q9H6Y2	0.00864446
Ssc.1967.1.A1_at	NP_057705	-0.0011301		Ssc.8917.1.A1_at	ALDOA	0.00846553
Ssc.2911.1.A1_at	S521_HUMAN	-0.000967503		Ssc.428.10.A1_at	TCA_HUMAN	0.00834477
Ssc.2914.1.S1_at	XPC	-0.000746608		Ssc.18487.3.S1_at	FBXO31	0.00815582
Ssc.6625.1.A1_at	ATP6V1A	-0.000596285		Ssc.18011.1.S1_at	POPDC3	0.00813937
AFFX-Ssc-ef1a-M_at	bioB	-0.000451326		Ssc.30638.2.S1_at	HCFC1R1	0.00811672
Ssc.7757.1.A1_at	NP_997053	-0.000383019		Ssc.3433.1.S1_at	GMPR	0.00746822
Ssc.2974.1.A1_at	TXNDC	-0.000373363		Ssc.20392.1.S1_at	BVES	0.00742316
Ssc.29691.1.A1_s_at	KLHL10	-4.06504e-05		Ssc.27382.1.S1_at	LPHN3	0.00678945
Ssc.12899.1.S1_at	NP_055260	-1.04904e-05		Ssc.4455.1.S1_at	Q9H6T0	0.00644779
				Ssc.24557.1.A1_at	TT7L_HUMAN	0.00639105
				Ssc.19185.1.S1_at	Q86TB9	0.00606847
				Ssc.1504.2.S1_at	ABCF1	0.0059793
				Ssc.20217.2.S1_at	SHFM3	0.00588405
				Ssc.29133.1.S1_at	C3orf3	0.00586867
				RPTR-Ssc-U89963-1_at		0.00581873
				Ssc.14942.1.S1_s_at	GAPD	0.00566411
				Ssc.17499.1.S1_at	NEURL	0.00543594
				Ssc.25773.1.S1_at	AMOT	0.00513005
				Ssc.29036.1.S1_at	TUBA1	0.00507355
				Ssc.11609.1.A1_at	ASNS	0.00498795
				Ssc.4623.1.S1_at	PREP	0.0046823
				Ssc.22667.1.S1_at	SLC35C2	0.00450969
				Ssc.18680.1.A1_at	C21orf51	0.00418496
				AFFX-Ssc-gapdh-3_at	bioC	0.00391459
				Ssc.25806.1.S1_at	BCL2L13	0.00388002
				Ssc.15611.1.S1_at	EPN2	0.00384998
				Ssc.25263.1.S1_at	EED	0.00380433
				Ssc.9629.1.A1_at	DYRK2	0.00377846
				Ssc.1577.1.S1_at	SRF	0.00376201
				Ssc.17653.1.S1_at	MRPL46	0.0036583
				Ssc.4246.2.S1_at	Q5VXI6	0.00358415
				Ssc.13874.2.A1_s_at	ACTC	0.00324369
				Ssc.1951.1.S1_at	Q9HBQ2	0.00321484
				Ssc.5869.1.S1_at	SART1	0.00299084
				Ssc.11217.1.A1_at	COG4	0.00292706
				Ssc.30780.1.S1_at	BYSL	0.00276935
				Ssc.5737.1.S1_at	CDKN1A	0.0026772
				Ssc.18172.1.A1_a_at	POLR2F	0.00251794
				Ssc.30751.1.A1_at	ARMCX3	0.00213909
				Ssc.11562.2.S1_at	NFIC	0.00188458
				Ssc.27868.1.S1_at	NP_064555	0.00170803
				Ssc.21940.1.S1_at	Q969S6	0.00155139
				Ssc.18487.1.S1_a_at	FBXO31	0.00121307
				Ssc.16828.1.S1_at	FXR2	0.000993252
				Ssc.19023.1.A1_at	PTGS1	0.000811935
				Ssc.20656.1.S1_at	SERPINB9	0.00078249
				Ssc.1908.1.S1_at	FRAP1	0.00033915
				AFFX-Ssc-gapdh-3_s_a	bioC	0.000288248
				Ssc.21860.1.A1_at	SAP18	0.000184059

## Sheet: Blood
Blood
Probe	Gene symbol	Marginal difference		Probe	Gene symbol	Marginal difference
Ssc.21895.1.S1_at	DST	-0.764079		Ssc.27850.1.S1_at	ABLIM1	0.805679
Ssc.1458.3.A1_a_at	SPARC	-0.753198		Ssc.16228.1.S1_at	PPBP	0.775389
Ssc.4127.2.A1_at	ARHE	-0.717473		Ssc.24188.1.A1_at	PF4	0.71966
Ssc.5951.1.A1_at	MLLT4	-0.713268		Ssc.18913.1.S1_at	MAL	0.718535
Ssc.16445.1.A1_at	MAP4K3	-0.710196		Ssc.2381.1.A1_at	S100A9	0.657709
Ssc.13431.1.A1_at	Q9H066	-0.695666		Ssc.19699.2.S1_a_at	PLS1	0.604213
Ssc.17316.1.S1_at	C1QG	-0.674757		Ssc.28324.2.S1_at	FAM46C	0.591178
Ssc.7357.1.A1_at	FAT	-0.628871		Ssc.28324.1.S1_at	FAM46C	0.580135
Ssc.21011.1.S1_at	COL1A2	-0.620396		Ssc.29575.1.A1_at	VNN2	0.578867
Ssc.7721.1.A1_at	PLS3	-0.619674		Ssc.2867.1.S1_at	HBE1	0.571587
Ssc.942.1.S1_at	GJA1	-0.60537		Ssc.26842.1.A1_at	O95876	0.563844
Ssc.8805.1.A1_at	PSMD14	-0.586826		Ssc.15941.1.S1_x_at	IGHM	0.438104
Ssc.1799.1.S1_at	NP_079187	-0.564928		Ssc.14472.1.S1_at	RHD	0.413386
Ssc.30714.1.A1_at	STARD13	-0.564523		Ssc.27201.1.S1_a_at	CCRL2	0.407246
Ssc.16444.1.S1_at	PTPRK	-0.562616		Ssc.28324.2.S1_a_at	FAM46C	0.406401
Ssc.17478.1.A1_at	PDCD6IP	-0.561001		Ssc.18735.1.A1_at	HBB	0.40544
Ssc.8266.1.A1_at	SYNJ1	-0.542354		Ssc.11549.1.A1_at	MAP2K1	0.387746
Ssc.9449.1.A1_at	PPFIBP1	-0.538498		Ssc.11954.2.S1_at	EPB41	0.380506
Ssc.6566.1.A1_at	AXL	-0.53686		Ssc.21870.2.S1_a_at	HBA1	0.378344
Ssc.6788.1.A1_at	NP_066547	-0.533145		Ssc.24818.1.A1_at	CPN2	0.374093
Ssc.17186.2.S1_at	IGFBP7	-0.530466		Ssc.11076.1.S1_at	SDS	0.371493
Ssc.10583.1.A2_at	DSTN	-0.521822		Ssc.1354.1.S1_at	ERAF	0.367855
Ssc.11618.1.A1_at	ITM2A	-0.512145		Ssc.12511.1.A1_at	FOXP2	0.362621
Ssc.4848.1.S1_at	CNN3	-0.502177		Ssc.428.8.A1_x_at	TCA_HUMAN	0.351199
Ssc.17872.1.A1_at	NR2F1	-0.500875		Ssc.11009.1.A1_at		0.349465
Ssc.14277.1.A1_at	Q6P516	-0.498853		Ssc.15499.1.S1_at	TCBA1	0.347988
Ssc.11004.1.S1_at	C1QB	-0.495671		Ssc.27556.1.S1_at	FAM46C	0.342695
Ssc.4567.1.A1_at	PKP4	-0.490777		Ssc.30752.2.A1_at	IFIT1	0.339943
Ssc.1091.1.S1_at	COL1A1	-0.487607		Ssc.32.1.S1_at	ITGA2B	0.337257
Ssc.1121.1.S1_at	PDK4	-0.484395		Ssc.27978.1.A1_at	Q9H871	0.336431
Ssc.8269.1.A1_at	RAPH1	-0.48025		Ssc.2476.2.S1_at	Q9P0N8	0.334535
Ssc.8562.3.A1_at	CTGF	-0.473785		Ssc.18359.1.S1_at	CCR1	0.328921
Ssc.13528.1.A1_at	TEAD1	-0.471566		Ssc.2476.3.S1_at	Q9P0N8	0.322201
Ssc.20009.1.S1_at	EPS8	-0.470042		Ssc.11570.1.A1_a_at	RGS18	0.322105
Ssc.25271.1.S1_at	NFIB	-0.461831		Ssc.22405.1.A1_at	CTBP2	0.319906
Ssc.29090.1.A1_at	SASH1	-0.460294		Ssc.26329.1.S1_at	CCR2	0.319667
Ssc.16989.1.A1_at	CAV1	-0.458161		Ssc.19054.1.S1_a_at	CCR3	0.314952
Ssc.25615.1.A1_at	RYR2	-0.455652		Ssc.15941.1.S1_at	IGHM	0.31429
Ssc.7463.1.A1_at	NP_057165	-0.448221		Ssc.28241.1.A1_at	TKT	0.310116
Ssc.16982.1.S1_at	MAGEH1	-0.447569		Ssc.30532.1.A1_at	XRCC2	0.309191
Ssc.20172.1.A1_at	ANTXR1	-0.439113		Ssc.17773.1.S1_at	FGFR1	0.306365
Ssc.16652.1.S1_at		-0.43881		Ssc.26377.2.A1_at	DGKA	0.305652
Ssc.9902.1.A1_at	ACVR1	-0.438153		Ssc.2476.1.S1_at	Q9P0N8	0.299262
Ssc.23242.1.A1_at	FSTL1	-0.434047		Ssc.14344.1.A1_at	Q8WUX2	0.296381
Ssc.6462.1.A1_at	PPAP2B	-0.430563		Ssc.27216.1.S1_at	Q8WUX2	0.291958
Ssc.11757.1.S1_at	SMAD1	-0.427191		Ssc.428.9.A1_a_at	TCA_HUMAN	0.291258
Ssc.1189.1.S1_at	PARVA	-0.421313		Ssc.26345.2.S1_at	F13A1	0.290267
Ssc.8929.1.S1_at	NP_699164	-0.41552		Ssc.22620.1.S1_at	IFIT2	0.287444
Ssc.8564.1.A1_at	VLDLR	-0.415221		Ssc.12159.2.S1_at	NCF1	0.283985
Ssc.9595.1.S1_at	PDGFRB	-0.407751		Ssc.26345.3.S1_at	F13A1	0.281329
Ssc.2848.1.A1_at	AMOTL2	-0.405312		Ssc.26992.1.A1_at	C19orf22	0.278516
Ssc.8479.1.A1_at	SEPP1	-0.402963		Ssc.23857.1.S1_at	ALAS2	0.278061
Ssc.7708.1.S1_at	LIAS	-0.402881		Ssc.847.1.S1_at	TFDP2	0.274464
Ssc.4345.1.S2_at	COL4A1	-0.402747		Ssc.21027.2.A1_a_at	BNIP3L	0.271953
Ssc.14524.1.S1_at	CTSL2	-0.397485		Ssc.27643.1.S1_at	KIAA1295	0.270941
Ssc.3029.1.A1_at	CRYZ	-0.396717		Ssc.30752.1.S1_at	IFIT1	0.268182
Ssc.2425.1.S1_at	TJP1	-0.395423		Ssc.16008.1.S1_at	FCN1	0.268067
Ssc.10132.1.S1_at	PLEKHC1	-0.393783		Ssc.21866.1.S1_at	EPB49	0.267386
Ssc.15308.1.A1_at	NP_056287	-0.393402		Ssc.11433.1.A1_at	HIVEP3	0.266692
Ssc.22394.1.S1_at	YAP1	-0.388022		Ssc.22075.3.A1_at	SELL	0.266434
Ssc.1128.1.S1_at	LUM	-0.386678		Ssc.12431.1.A1_at	MYO5B	0.264906
Ssc.16583.1.S1_at	TM4SF6	-0.383348		Ssc.13046.1.A1_at	Q7Z4E7	0.264806
Ssc.10920.1.S1_a_at	DMN	-0.381876		Ssc.21728.1.S1_at	MAN1A2	0.255399
Ssc.8676.1.S1_at	NR2F2	-0.38105		Ssc.28349.1.A1_at	STX3A	0.255263
Ssc.7839.1.A1_at	EPB41L3	-0.375395		Ssc.17861.1.A1_at	MEIS1	0.25212
Ssc.75.1.S1_at	CDH5	-0.375118		Ssc.22450.2.A1_at	NP_071349	0.252036
Ssc.30959.1.A1_at	NP_940927	-0.374965		Ssc.25381.1.S1_at	PPRC1	0.249868
Ssc.13429.1.S1_at	USH1C	-0.367723		Ssc.26526.1.A1_at	AOAH	0.249385
Ssc.30671.1.A1_at	MPZL1	-0.358524		Ssc.12232.1.A1_at	USP32	0.248756
Ssc.25067.1.S1_at	PDGFC	-0.357229		Ssc.22876.1.S1_at	C6orf32	0.24751
Ssc.29966.1.A1_s_at	GALNT11	-0.357179		Ssc.10504.1.A1_at	NLGN1	0.24346
Ssc.16609.1.S1_at	USP9Y	-0.357104		Ssc.17807.1.S1_a_at	TVA3_HUMAN	0.243444
Ssc.4307.1.A1_at	PGM3	-0.351652		Ssc.18999.2.A1_at	Q6ZR08	0.239897
Ssc.6531.1.A1_at	SPARCL1	-0.348649		Ssc.26474.1.A1_at	KCNH7	0.239058
Ssc.6772.1.A1_at	PSMD5	-0.347257		Ssc.13454.1.A1_at	PEMT	0.238985
Ssc.7243.1.A1_at	CXCL12	-0.344792		Ssc.15883.1.A1_at	PAK4	0.236409
Ssc.3298.1.A1_at	IGFBP5	-0.343483		Ssc.26785.1.A1_at	DTNA	0.235978
Ssc.1176.1.A1_at	TGFBR3	-0.343447		Ssc.5743.1.S1_a_at	HK3	0.233714
Ssc.26915.1.S1_at	FSTL5	-0.34141		Ssc.2673.1.S1_at	UBE3B	0.230416
Ssc.9876.1.A1_at	SNX9	-0.337299		Ssc.29817.1.A1_at	Q86TA7	0.229269
Ssc.31124.1.S1_at	COL14A1	-0.337298		Ssc.10393.1.S1_at	MKRN1	0.227096
Ssc.21589.1.S1_at	PLEKHC1	-0.336815		Ssc.1272.1.A1_at	KEL	0.226291
Ssc.15288.1.S1_at	C12orf2	-0.335981		Ssc.428.22.A1_a_at	PIP5K3	0.224545
Ssc.3549.1.S1_at	EPAS1	-0.332054		Ssc.9114.1.S1_at	NP_078912	0.224511
Ssc.13061.1.S1_at	C6orf201	-0.329588		Ssc.26996.1.S1_at	WFDC2	0.224078
Ssc.25324.1.S1_at	DMD	-0.329403		Ssc.29362.1.A1_at	GABRB1	0.22326
Ssc.7067.1.A1_at	TM4SF6	-0.328905		Ssc.30752.3.S1_at	IFIT1	0.223168
Ssc.23544.1.S1_at	XPO6	-0.328354		Ssc.7008.1.A1_at	SYT4	0.217906
Ssc.4707.1.A1_at	PAPPA	-0.328301		Ssc.9117.1.S1_at	S100A12	0.217292
Ssc.1177.1.S1_at	C1S	-0.326517		Ssc.28258.1.A1_at	NP_005790	0.216655
Ssc.23933.1.A1_at	MPDZ	-0.325127		Ssc.24280.1.S1_at	CRYBA1	0.216118
Ssc.16439.1.S1_at	CTTN	-0.322502		Ssc.7116.1.A1_at	NT5C3	0.215209
Ssc.11822.1.A1_at	TM4SF1	-0.31774		Ssc.13630.3.A1_at	ZNF294	0.214986
Ssc.14522.1.S1_at	VCAM1	-0.311859		Ssc.30259.1.A1_at	Q6MZP7	0.21372
Ssc.6371.1.A1_at	PRNP	-0.30903		Ssc.8650.1.A1_at	SLC13A4	0.211129
Ssc.29622.1.A1_at	Q96FP4	-0.304794		Ssc.16462.3.S1_at	IAN4L1	0.210696
Ssc.6726.2.S1_a_at	ANKRD15	-0.303292		Ssc.7711.1.A1_at	LRP1B	0.209755
Ssc.1494.1.S1_at	RARRES2	-0.302267		Ssc.3153.1.S1_at	O95431	0.209589
Ssc.3479.1.A1_at	ACY1L2	-0.298875		Ssc.11683.1.A1_at	PPP1R9B	0.209405
Ssc.2932.1.A1_at	TEAD1	-0.296152		Ssc.12776.1.A1_at	SELL	0.208571
Ssc.1534.1.A1_at	SORBS1	-0.295281		Ssc.28166.1.A1_at	NCOA7	0.208312
Ssc.26180.1.S1_at	OGN	-0.294867		Ssc.22174.1.S1_at	TMEM40	0.207383
Ssc.5038.1.S1_at	DOCK10	-0.293416		Ssc.11781.1.A1_at	ATRX	0.207265
Ssc.20883.1.S1_at	SELENBP1	-0.292277		Ssc.16266.1.A1_at	IGHM	0.206988
Ssc.16664.1.A1_at	BTEB1	-0.291443		Ssc.26761.1.S1_at	NP_689853	0.206614
Ssc.28417.1.S1_at	GCSH	-0.288418		Ssc.15788.2.A1_a_at	MTHFR	0.206347
Ssc.23810.3.A1_at	NFIA	-0.288254		Ssc.12557.1.A1_at	KIAA1217	0.204198
Ssc.22795.1.A1_at	RHOBTB3	-0.287627		Ssc.22450.1.S1_at	NP_071349	0.202583
Ssc.10303.1.A1_at	PDGFD	-0.287012		Ssc.10431.1.A1_at	C14orf160	0.201896
Ssc.775.1.S1_at	NP_055182	-0.285066		Ssc.19316.3.A1_at	ALS2CR2	0.201327
Ssc.21626.1.A1_at	GAS1	-0.28346		Ssc.18242.2.A1_at	NP_115958	0.200671
Ssc.30886.1.S1_at	RNGTT	-0.281575		Ssc.9812.1.A1_at	CYP19A1	0.197845
Ssc.25821.1.S1_s_at	GOLGA2	-0.281368		Ssc.15857.1.S1_a_at	TCA_HUMAN	0.197329
Ssc.1119.1.S1_at	MCCC1	-0.281164		Ssc.28363.1.A1_at	SPINLW1	0.196388
Ssc.6666.1.A1_at	SCHIP1	-0.278869		Ssc.29311.1.A1_at	Q9H871	0.194595
Ssc.21237.1.S1_at	T2AY_HUMAN	-0.278733		Ssc.2936.1.S1_at	KNS2	0.194427
Ssc.7802.1.A1_at	AKAP12	-0.278394		Ssc.28366.1.A1_at	LRRC28	0.193377
Ssc.2760.1.A1_at	GNG12	-0.277052		Ssc.11243.1.A1_at	KIF23	0.19259
Ssc.1099.1.S1_at	LAMC1	-0.276539		Ssc.8808.1.A1_at	Q7Z385	0.191794
Ssc.15740.1.S2_at	VEGF	-0.275396		Ssc.21259.1.S1_at	GNAO1	0.190749
Ssc.7763.1.S1_at	C10orf38	-0.273196		Ssc.5391.1.S1_at	Q8N5X0	0.190144
Ssc.13740.1.A1_at	Q5VUM1	-0.272604		Ssc.8292.1.A1_at	PPP2R2B	0.189885
Ssc.12842.1.S1_at	CAV1	-0.272332		Ssc.17797.1.S1_at	TCA_HUMAN	0.189786
Ssc.11138.1.S1_at	PTK2	-0.271993		Ssc.21667.1.A1_at	Q6P9G4	0.189408
Ssc.22092.1.S1_at	GPC6	-0.269466		Ssc.12001.1.A1_at	HSFY1	0.189045
Ssc.26025.1.S1_at	KIF21A	-0.267842		Ssc.27624.1.S1_at	Q7Z745	0.189017
Ssc.1757.1.S1_at	APBB2	-0.26615		Ssc.2423.1.A1_at	BRF2	0.188725
Ssc.6375.1.A1_at	NP_598407	-0.262416		Ssc.11350.1.A1_at	DST	0.188258
Ssc.10245.2.A1_a_at	DCN	-0.26111		Ssc.14420.1.A1_at	Q6IQ16	0.186993
Ssc.373.1.S1_at	MGP	-0.261041		Ssc.2284.2.S1_at	HDAC7A	0.186705
Ssc.7598.1.A1_at	PPAP2A	-0.260898		Ssc.16103.1.S1_s_at	CRISP2	0.185952
Ssc.1876.1.S1_at	MYH10	-0.260394		Ssc.18875.1.S1_at	Q9Y3K1	0.183989
Ssc.17186.2.S2_at	IGFBP7	-0.258744		Ssc.15708.1.S1_at	HBA1	0.183624
Ssc.1934.1.S1_a_at	Q8N900	-0.2557		Ssc.25934.3.S1_at	PCSK5	0.183145
Ssc.13846.1.A1_at	LAPTM4B	-0.254836		Ssc.31186.2.A1_at	CABC1	0.182876
Ssc.28951.1.S1_at	NFIB	-0.254599		Ssc.12848.1.A1_at	CHD3	0.182697
Ssc.9400.1.A1_at	JAG1	-0.25254		Ssc.4858.1.S1_at	FECH	0.18252
Ssc.8330.1.S1_at	RGS5	-0.252497		Ssc.23855.1.A1_at	PKP2	0.181155
Ssc.9118.1.S1_at	DAB2	-0.250782		Ssc.15861.1.S1_at	TNFSF5	0.180679
Ssc.10624.1.S1_at	Q9H7R3	-0.249955		Ssc.16211.1.A1_at	HLA-DRB4	0.180553
Ssc.9003.1.A1_at	TP53BP2	-0.248368		Ssc.5381.1.A1_at	COL27A1	0.180157
Ssc.9317.1.A1_at	NP_055949	-0.24609		Ssc.7235.1.A1_at	UBE2H	0.179002
Ssc.6233.1.S1_at	PPAP2B	-0.245734		Ssc.9128.1.A1_at	FBXO9	0.177726
Ssc.4921.1.S1_a_at	RAPGEF5	-0.245571		Ssc.31076.1.A1_at		0.177619
Ssc.20954.2.S1_a_at	MRPL3	-0.245417		Ssc.28357.1.A1_at	ZFP29	0.175538
Ssc.8585.1.A1_at	PLSCR4	-0.244968		Ssc.17801.1.A1_s_at	TCA_HUMAN	0.17412
Ssc.14320.1.A1_at	TDRD3	-0.244583		Ssc.16071.1.S1_at	O1J4_HUMAN	0.173942
Ssc.1053.1.S1_at	NID2	-0.244003		Ssc.19199.3.S1_at		0.173924
Ssc.24970.2.S1_at	DIRC2	-0.242474		Ssc.9523.1.A1_at	MGMT	0.173201
Ssc.28745.1.A1_at	CRAT	-0.240546		Ssc.17804.1.A1_s_at	TCA_HUMAN	0.1725
Ssc.8640.1.S1_at	VTI1B	-0.240145		Ssc.14441.1.A1_at		0.172062
Ssc.10131.1.A1_at	PDK4	-0.238827		Ssc.15914.1.S1_at	STAT4	0.170269
Ssc.1252.1.S1_at	NP_056350	-0.236778		Ssc.15348.1.S1_at	AQP2	0.170033
Ssc.30862.1.S1_a_at	DNAJB9	-0.236287		Ssc.11954.1.A1_at	EPB41	0.169981
Ssc.8208.1.A1_at	GPAM	-0.23476		Ssc.28507.1.S1_at	GPR114	0.169305
Ssc.20570.1.S1_at	NPHP3	-0.234749		Ssc.18785.1.A1_at	GSH2_HUMAN	0.168993
Ssc.9986.1.A1_at	NFIA	-0.234466		Ssc.22075.1.S1_at	SELL	0.167699
Ssc.18280.1.A1_at	AMACR	-0.232797		Ssc.22139.1.A1_at		0.167236
Ssc.8698.1.S1_at	CDH11	-0.232046		Ssc.15836.1.S1_at	HRH4	0.166691
Ssc.3402.1.S1_at	DAG1	-0.2319		Ssc.8931.1.A1_at	ANGPTL2	0.166319
Ssc.16886.1.A1_at	UAP1	-0.230095		Ssc.27983.1.A1_at	C20orf119	0.165652
Ssc.1412.1.S1_at	FAM44B	-0.229746		Ssc.17821.1.A1_at	KIAA1411	0.165644
Ssc.13805.1.S1_at	AMOT	-0.228949		Ssc.5910.2.S1_at	VAV1	0.165156
Ssc.4384.1.S1_at	sep-10	-0.228599		Ssc.11705.1.A1_at	RAB3D	0.164165
Ssc.9291.1.A1_at	PALMD	-0.225706		Ssc.16214.1.A1_x_at	HLA-DRB4	0.164023
Ssc.21264.1.A1_at	PTPRM	-0.224805		Ssc.15850.2.S1_x_at	TCA_HUMAN	0.162679
Ssc.17298.1.A1_at	GNA12	-0.223982		Ssc.25484.1.S1_at	KCNMA1	0.162134
Ssc.3339.1.S1_at	BCKDHB	-0.223914		Ssc.15950.1.S1_at	C5R1	0.162073
Ssc.1622.1.S1_at	CALU	-0.223223		Ssc.26010.1.A1_at	Q8WYG9	0.161928
Ssc.526.1.S1_at	PKIA	-0.222885		Ssc.12301.1.S1_at	TNFAIP8	0.161564
Ssc.12603.1.A1_at	PLXDC2	-0.220676		Ssc.16042.1.S1_at	WT1	0.161533
Ssc.8203.1.S1_at	EPHX1	-0.21893		Ssc.29386.1.A1_at	Q86SM2	0.161228
Ssc.4900.2.S1_at	CRIM1	-0.218703		Ssc.16786.1.A1_at	FOXJ2	0.160889
Ssc.14114.1.A1_at	ABCD3	-0.21858		Ssc.23418.1.A1_at	IL1RAPL1	0.160258
Ssc.9451.1.S1_at	ITGAV	-0.218173		Ssc.17269.1.S1_at	UROS	0.15983
Ssc.22655.1.S1_at	KNTC1	-0.217438		Ssc.167.4.S1_at	FCGR3A	0.157456
Ssc.24974.1.S1_at	PEX13	-0.216444		Ssc.24554.1.A1_at	NP_998774	0.157079
Ssc.3005.1.S1_at	SORD	-0.21623		Ssc.4553.2.S1_at	MCART1	0.155885
Ssc.1459.1.S1_at	ETFB	-0.214467		Ssc.202.1.S1_at	NCL	0.155456
Ssc.4081.1.A1_at	FAM13A1	-0.213715		Ssc.26022.1.S1_at	KRTAP1-5	0.155218
Ssc.777.1.S1_at	HSD11B1	-0.213149		Ssc.24132.1.S1_at	SAH	0.154808
Ssc.12402.1.A1_at	NP_660348	-0.212188		Ssc.428.15.A1_at	TCA_HUMAN	0.154751
Ssc.13187.1.A1_at	Q96B40	-0.211723		Ssc.18578.3.S1_at	SMOX	0.154406
Ssc.11302.1.S1_at	COL3A1	-0.211623		Ssc.8248.1.A1_at	SLC5A10	0.153396
Ssc.6432.1.A1_at	EGLN1	-0.211167		Ssc.8252.1.A1_at	SYBL1	0.153295
Ssc.3669.1.A1_a_at	NP_060316	-0.210042		Ssc.20452.1.S1_at	Q6PEX3	0.153128
Ssc.30854.1.S1_at	ZNF219	-0.208516		Ssc.7348.1.A1_at	SKB1	0.152784
Ssc.16041.1.S1_at	DHDH	-0.206143		Ssc.11497.1.A1_at	Q9NWR8	0.152624
Ssc.13537.1.A1_at	PRKAB2	-0.205586		Ssc.10157.1.A1_at	PPP2R5E	0.152478
Ssc.9245.1.S1_at	GALM	-0.205134		Ssc.21565.2.S1_at	NAGPA	0.151821
Ssc.8278.1.S1_at	EPHX2	-0.204009		Ssc.44.1.S1_at	ITGB3	0.151818
Ssc.6394.1.S1_at	DZIP1	-0.203809		Ssc.22809.1.S1_at	Q8N3U1	0.151462
Ssc.7645.1.A1_at	CFL2	-0.203109		Ssc.8313.1.A1_at	C5orf14	0.151261
Ssc.21607.1.A1_at	PPP2R2B	-0.202668		Ssc.8756.1.A1_at	POLG	0.15124
Ssc.17942.1.A1_at	ELOVL7	-0.202376		Ssc.19817.1.S1_at	TNFRSF7	0.151059
Ssc.2558.1.S1_at	DCI	-0.196727		Ssc.26758.1.A1_at	TNRC6	0.150864
Ssc.5318.1.A1_at	BBX	-0.196401		Ssc.15910.1.S1_at	PNOC	0.150858
Ssc.864.1.S1_at	CFH	-0.194657		Ssc.29546.1.A1_at	KIAA1608	0.150801
Ssc.20515.1.S1_at	EFEMP1	-0.194214		Ssc.25511.1.S1_at	K467_HUMAN	0.150787
Ssc.3530.1.A1_at	PLOD	-0.19409		Ssc.8687.1.A1_at		0.150649
Ssc.20251.1.S1_at	TM4SF8	-0.193393		Ssc.29967.1.A1_at	TRIM4	0.150481
Ssc.2485.1.S1_at	SDC2	-0.193263		Ssc.11850.2.S1_at		0.149985
Ssc.4863.1.S1_at	CTNNAL1	-0.19301		Ssc.30716.2.A1_at		0.148295
Ssc.5013.1.A1_at	ZADH1	-0.192524		Ssc.21271.1.S1_at	C6orf206	0.147389
Ssc.11714.2.A1_at	Q9NU23	-0.191677		Ssc.28999.1.S1_at	TXK	0.147082
Ssc.26843.1.A1_at	MTUS1	-0.191359		Ssc.26920.1.S1_at	HSD17B1	0.146977
Ssc.1161.1.A1_at	PDGFRL	-0.190994		Ssc.23977.1.S1_at	TM4SF3	0.146292
Ssc.13303.1.A1_at	ZNF13	-0.190539		Ssc.26512.1.A1_at	MACF1	0.146249
Ssc.27799.1.S1_at	EFNB2	-0.190038		Ssc.16180.2.A1_at	RYR2	0.14563
Ssc.10720.1.S1_at	ARMCX2	-0.189702		Ssc.15846.1.S1_a_at	TCA_HUMAN	0.14556
Ssc.9039.2.S1_at	ACBD3	-0.189015		Ssc.8484.1.A1_at	OSBPL6	0.145381
Ssc.28522.1.S1_at	SEPN1	-0.188957		Ssc.12414.1.A1_at	Q96MP7	0.144877
Ssc.24221.2.A1_at	NDUFS4	-0.188286		Ssc.27609.2.S1_at	CAMP	0.144802
Ssc.24762.1.A1_at	OSBPL1A	-0.188139		Ssc.24237.1.S1_at	Q6ZSV4	0.144535
Ssc.20954.1.S1_at	MRPL3	-0.187817		Ssc.26661.1.S1_at	NP_683695	0.144435
Ssc.12715.1.S1_at	C1orf21	-0.186964		Ssc.28463.1.A1_at	LMX1A	0.14323
Ssc.6079.1.A1_at	ARK5_HUMAN	-0.186128		Ssc.26764.1.S1_at	LRRK2	0.142684
Ssc.1156.2.A1_at	Q8TED1	-0.185953		Ssc.29370.1.A1_at	TES	0.142269
Ssc.18891.1.A1_at	FGA	-0.184967		Ssc.11285.1.S1_at	RNF10	0.141826
Ssc.5746.1.S1_at	Q9NX62	-0.184148		Ssc.11517.1.A1_at	CNTNAP2	0.141293
Ssc.5700.1.S1_at	Q86T68	-0.183678		Ssc.26303.1.A1_at	ASB2	0.141223
Ssc.19873.1.S1_a_at	COL17A1	-0.183248		Ssc.6893.1.A1_at	CTNNA3	0.141174
Ssc.15730.1.S1_at	RAMP2	-0.181587		Ssc.17988.1.S1_at	NP_112571	0.14116
Ssc.19579.1.A1_at	NR2F2	-0.181338		Ssc.28482.1.A1_at	Q96LT6	0.140982
Ssc.11620.3.S1_a_at	RBM9	-0.181216		Ssc.5736.1.A1_at	PEX12	0.140869
Ssc.26315.1.S1_at	Q86X98	-0.181011		Ssc.30679.1.S1_at	ALS2CR19	0.140713
Ssc.21117.2.S1_at	MAGM_HUMAN	-0.180981		Ssc.29541.1.A1_at	PARN	0.140498
Ssc.30702.1.S1_s_at	PHPT1	-0.180501		Ssc.19644.2.S1_at	TREX1	0.14031
Ssc.1702.1.S1_at	GPR125	-0.180405		Ssc.14276.1.A1_at	CTNND1	0.140083
Ssc.9450.1.S1_at	MYLK	-0.180248		Ssc.22859.1.A1_at	KCNK3	0.139832
Ssc.3881.1.S1_at	MCTS1	-0.179118		Ssc.28367.1.A1_a_at	ZCWCC2	0.139546
Ssc.25405.1.S1_at	PJA1	-0.178813		Ssc.9037.1.A1_at	NP_057709	0.139269
Ssc.9785.1.S1_at	SUMO3	-0.177509		Ssc.16068.1.S1_at	O1J4_HUMAN	0.138928
Ssc.2080.1.S1_at	NP_055775	-0.177084		Ssc.25697.1.S1_at	KRTAP11-1	0.138484
Ssc.31165.1.S1_at	CAV2	-0.174848		Ssc.5336.1.S1_at	BCL2L12	0.138336
Ssc.4004.1.A1_at	SYNE2	-0.174845		Ssc.20478.1.S1_at	Q8N1A6	0.138068
Ssc.26564.1.S1_at	COQ7	-0.174369		Ssc.9173.1.A1_at	DST	0.137901
Ssc.8274.1.A1_at	PFN2	-0.174236		Ssc.9287.1.A1_at	IRX3	0.137898
Ssc.5299.1.S1_at	LAMB1	-0.174129		Ssc.27224.1.A1_at	EIF3S4	0.137793
Ssc.14284.1.A1_at	ZNF436	-0.17393		Ssc.20135.1.S1_at	C7orf30	0.137788
Ssc.1276.1.S1_at	ID1	-0.173517		Ssc.3348.1.S1_at	CD97	0.137672
Ssc.30862.1.S1_at	DNAJB9	-0.172743		Ssc.16731.1.S1_at	IGHM	0.137568
Ssc.15932.1.S1_at	ITGAV	-0.172565		Ssc.6829.1.A1_at	SLC25A18	0.137563
Ssc.19839.1.S1_at	PSAT1	-0.169416		Ssc.149.1.S1_at	NTAN1	0.137404
Ssc.21635.1.A1_at	MGST2	-0.169397		Ssc.23033.1.S1_at	PTPRN2	0.137174
Ssc.16732.1.S1_at	VDAC1	-0.168819		Ssc.8797.1.A1_at	PIGF	0.137009
Ssc.5792.1.S1_at	CTNNA1	-0.167369		Ssc.30016.3.A1_at	TSC1	0.136985
Ssc.30813.1.A1_at	NP_789843	-0.167045		Ssc.28204.1.A1_at	Q96ST8	0.136584
Ssc.1969.1.A1_at	TGFB1I4	-0.16677		Ssc.12574.1.A1_at	DPP10	0.135937
Ssc.29811.1.A1_at	AKAP2	-0.166047		Ssc.14484.3.S1_at	CYP19A1	0.13579
Ssc.15679.1.A1_at	MRPL53	-0.165325		Ssc.26249.1.S1_at	CCNDBP1	0.135514
Ssc.17284.1.A1_at	UXS1	-0.165014		Ssc.28095.1.A1_at	PDE10A	0.135173
Ssc.7756.1.A1_at	MATN2	-0.164839		Ssc.11485.2.A1_at	ARRDC4	0.135004
Ssc.21817.1.S1_at	C6orf35	-0.16456		Ssc.22075.2.A1_at	SELL	0.134991
Ssc.24267.1.S1_at	Q9UFS0	-0.162394		Ssc.12806.1.A1_at	NP_077817	0.134745
Ssc.4229.1.A1_at	ARHGAP21	-0.162295		Ssc.25522.1.S1_at	EBF	0.134622
Ssc.8084.1.S1_at	DLC1	-0.162029		Ssc.18966.1.A1_at		0.134589
Ssc.3173.1.S1_at	BCKD_HUMAN	-0.16171		Ssc.18047.1.A1_at	NP_997280	0.134559
Ssc.24694.1.S1_at	WNT5A	-0.160466		Ssc.23492.1.A1_at	MYD88	0.134331
Ssc.21951.1.S1_at	WASL	-0.159891		Ssc.7152.1.A1_at	FIGF	0.133703
Ssc.5335.1.S1_at	SSBP1	-0.159148		Ssc.2827.1.S1_at	SOCS3	0.133677
Ssc.31175.1.S1_at	AUTS2	-0.158586		Ssc.26830.1.A1_at	CDH23	0.133392
Ssc.6928.1.A1_at	ALDH1A1	-0.157095		Ssc.16254.1.A1_at	COL4A3	0.133382
Ssc.807.1.S1_at	APOA1	-0.157024		Ssc.26964.1.A1_at	Q5VZP5	0.132813
Ssc.12365.1.A1_at	ADAMTS1	-0.156894		Ssc.26566.1.S1_at	CTNND1	0.132663
Ssc.903.1.A1_at	BMPR1A	-0.156874		Ssc.13149.1.A1_at	Q96MT7	0.132579
Ssc.2742.1.S1_at	NP_078960	-0.156567		Ssc.7131.1.A1_at	AFP	0.132563
Ssc.11215.1.S1_at	C14orf31	-0.156313		Ssc.10570.1.A1_at	KCNAB1	0.132473
Ssc.6171.1.A1_at	HDHD2	-0.156277		Ssc.25919.1.S1_at	PARD3	0.13214
Ssc.5098.2.S1_a_at	DIABLO	-0.155671		Ssc.19943.1.A1_at	RAB3C	0.132036
Ssc.61.1.S1_at	C3	-0.155407		Ssc.12309.1.A1_at	POLQ	0.131621
Ssc.22761.1.S1_at	CFL2	-0.154402		Ssc.21777.2.S1_at	NP_570139	0.131563
Ssc.19629.2.S1_s_at	EGR1	-0.154312		Ssc.11731.1.A1_at	GCLC	0.13143
Ssc.5998.1.S1_at	Q9BTE6	-0.153956		Ssc.8414.1.A1_at	NP_067651	0.131368
Ssc.17758.1.S1_at	NP_116024	-0.153617		Ssc.23874.1.A1_at	Q6P4A8	0.131331
Ssc.10793.1.A1_at	SDC2	-0.153601		Ssc.12201.1.A1_at	GTF2IRD1	0.131252
Ssc.20785.1.A1_at	HSD17B12	-0.153322		Ssc.20102.1.A1_at	NP_919299	0.130893
Ssc.6484.1.S1_at	PNPO_HUMAN	-0.152747		Ssc.3387.1.A1_at	Q969W3	0.130886
Ssc.19253.2.A1_at	C9orf25	-0.151825		Ssc.5489.1.S1_at	NP_057358	0.130885
Ssc.15360.1.A1_a_at	SOX18	-0.151787		Ssc.30135.1.A1_at		0.13087
Ssc.13576.1.S1_at	ESRRBL1	-0.151636		Ssc.113.1.S1_at	IL1A	0.130627
Ssc.12218.1.S1_a_at	C14orf153	-0.151596		Ssc.19316.1.S1_at	ALS2CR2	0.130511
Ssc.26746.1.S1_at	PIAS2	-0.1515		Ssc.16566.1.S1_at	LCT	0.130253
Ssc.16366.1.S1_at	ARHE	-0.150901		Ssc.29422.1.A1_at	NELL1	0.130224
Ssc.7881.1.A1_at	PHLDB2	-0.150223		Ssc.1616.2.S1_at	ZNF261	0.130101
Ssc.31089.1.A1_at	Q9H053	-0.149987		Ssc.17573.1.S1_at	IL1B	0.129577
Ssc.2396.1.A1_at	ARL6IP2	-0.149887		Ssc.6353.2.S1_at	PSMF1	0.129493
Ssc.17270.1.A1_at	BLCAP	-0.148735		Ssc.27601.1.A1_at	MITF	0.129336
Ssc.3825.1.S1_at	NP_955806	-0.148558		Ssc.18792.1.A1_at	RBX1	0.129005
Ssc.3068.1.S1_at	IL11RA	-0.14787		Ssc.18439.1.S1_at	C16orf44	0.129
Ssc.6685.2.A1_at	CALU	-0.147715		Ssc.15788.3.A1_x_at	MTHFR	0.128379
Ssc.18014.1.A1_at	CYYR1	-0.147338		Ssc.27050.2.A1_at	NVL	0.127947
Ssc.22086.1.A1_at	MAGED1	-0.146707		Ssc.18920.1.A1_at	TXNDC11	0.127441
Ssc.12504.1.A1_at	FAM14A	-0.145951		Ssc.15601.1.A1_s_at	IL1B	0.126823
Ssc.12888.1.S1_at	WRB	-0.145449		Ssc.220.1.S1_at	MX2	0.126634
Ssc.29859.1.A1_at	Q9BT58	-0.145288		Ssc.25595.1.S1_at	Q7RTP2	0.126596
Ssc.494.1.S2_at	NP_940905	-0.145015		Ssc.23395.1.A1_at	SPRR1A	0.126585
Ssc.21806.1.A1_at	LHFP	-0.144318		Ssc.16305.1.A1_at	POU3F3	0.126523
Ssc.17300.1.S1_at	TAGLN2	-0.144084		Ssc.20055.1.S1_at	SFMBT1	0.126293
Ssc.19128.1.A1_at	FBXO21	-0.14403		Ssc.29869.1.A1_at	CSF3R	0.126277
Ssc.9084.1.S1_at	ACOX1	-0.143851		Ssc.25038.1.A1_at	NP_055775	0.126087
Ssc.24184.1.S1_at	GPD1L	-0.143026		Ssc.10393.2.A1_at	MKRN1	0.125883
Ssc.7062.1.A1_at	NP_061921	-0.142614		Ssc.19500.1.A1_at	NPEPL1	0.125695
Ssc.8972.1.S1_at	BRP44L	-0.142548		Ssc.8859.1.A1_at	Q9NW24	0.125178
Ssc.18461.1.A1_at	RCL1	-0.141906		Ssc.5130.1.S1_at	KIAA0476	0.12503
Ssc.11345.1.A1_at	C15orf24	-0.140814		Ssc.17792.1.A1_at	PIP5K3	0.124497
Ssc.4048.1.A1_at	NEO1	-0.140449		Ssc.25817.1.S1_at	NRG3_HUMAN	0.124356
Ssc.1271.1.S1_at	NP_057160	-0.140124		Ssc.9516.1.A1_at	APG4A	0.124259
Ssc.31176.1.A1_at	TCN2	-0.139563		Ssc.17790.1.A1_x_at	TCA_HUMAN	0.124106
Ssc.12449.1.S1_at	VKORC1	-0.139531		Ssc.12002.1.S1_at	CHS1	0.123993
Ssc.20801.1.S1_at	FBXO22	-0.139004		Ssc.25355.1.S1_at	COL19A1	0.123913
Ssc.2138.2.A1_at	CDC42BPA	-0.138379		Ssc.15857.2.S1_x_at	TCA_HUMAN	0.123811
Ssc.22157.1.A1_at	PLEKHE1	-0.13796		Ssc.28475.1.S1_at	ULBP3	0.123783
Ssc.23484.1.A1_a_at	SCARB2	-0.137802		Ssc.23072.1.S1_at	Q8WYI9	0.123749
Ssc.15722.1.S1_at	LRPAP1	-0.137071		Ssc.18656.1.A1_at	PLCL2	0.122859
Ssc.31164.1.S1_at	MYO1B	-0.13701		Ssc.19709.1.S1_at	ABCB9	0.122647
Ssc.11161.1.S1_at	CYFIP1	-0.13593		Ssc.19199.1.A1_at		0.122496
Ssc.9651.1.A1_a_at	POLDIP2	-0.135703		Ssc.12740.1.A1_at	KLF13	0.122128
Ssc.27320.1.S1_at	15E2_HUMAN	-0.135376		Ssc.16064.1.S1_at	O43789	0.121924
Ssc.12641.1.S1_at	NKIRAS1	-0.134654		Ssc.3559.1.S1_at	RHBDL1	0.12188
Ssc.21928.1.A1_at	ACY1L2	-0.133993		Ssc.16139.1.A1_at	PCDH7	0.121783
Ssc.12975.1.S1_at	PTN	-0.133834		Ssc.26345.1.S1_at	F13A1	0.121717
Ssc.2365.1.S1_at	SIP1	-0.13141		Ssc.22873.1.A1_a_at	GGTL3	0.121697
Ssc.31071.1.A1_at	Q6UXI9	-0.131118		Ssc.10359.2.A1_at	TESC_HUMAN	0.121678
Ssc.11816.2.A1_a_at	ABCD3	-0.13021		Ssc.28727.1.A1_at	NP_036468	0.121391
Ssc.26264.1.S1_at	FAM20B	-0.130132		Ssc.9308.1.A1_at	Q96FZ7	0.121055
Ssc.1407.1.A1_at	AKAP2	-0.130051		Ssc.16246.1.A1_at	FGF1	0.121036
Ssc.9498.1.S1_at	TAX1BP3	-0.12941		Ssc.18795.1.A1_at	CNTN6	0.120808
Ssc.2501.1.A1_a_at	NP_060123	-0.128337		Ssc.17246.1.A1_at	PDE5A	0.120718
Ssc.29424.1.A1_at	PLEKHA5	-0.127846		Ssc.1689.2.S1_at	Q9NWB4	0.120692
Ssc.5285.1.S1_at	TUFM	-0.127381		Ssc.590.1.S1_at	F34A_HUMAN	0.119932
Ssc.22641.2.S1_a_at	ATP2A2	-0.12683		Ssc.11676.1.A1_at	MSH5	0.119425
Ssc.18072.1.A1_at	NP_065980	-0.126281		Ssc.26505.1.A1_at	MMRN2	0.119387
Ssc.1076.1.A1_at	PRICKLE2	-0.125862		Ssc.13847.1.S1_at	DCTN2	0.119331
Ssc.6803.1.A1_at	HSF2	-0.125261		Ssc.5743.2.A1_at	HK3	0.11906
Ssc.10204.1.A1_at	VEZA_HUMAN	-0.125149		Ssc.12303.2.A1_at	TRIM16	0.118678
Ssc.6598.1.S1_at	STUB1	-0.125093		Ssc.5530.1.S1_at	PTPN6	0.11849
Ssc.18114.1.A1_at	C6orf114	-0.125085		Ssc.13059.1.A1_at	Q6ZUT9	0.11843
Ssc.17181.1.S1_at	SYVN1	-0.124786		Ssc.6779.1.S1_at	CRYGD	0.118315
Ssc.4143.1.A1_a_at	TM9SF4	-0.124663		Ssc.26544.1.A1_at	HSD17B12	0.118278
Ssc.4896.1.A1_at	CXX1	-0.124079		Ssc.26249.2.S1_at	CCNDBP1	0.118194
Ssc.1896.2.A1_a_at	GAMT	-0.123393		Ssc.29345.1.A1_at	C20orf104	0.117919
Ssc.15592.1.S1_at	OLFML3	-0.122552		Ssc.16417.1.A1_at	GMEB2	0.117711
Ssc.17756.1.S1_at	MRAS	-0.122102		Ssc.23428.1.A1_at	EPHB1	0.117698
Ssc.2068.1.A1_at	PHF10	-0.122031		Ssc.16130.1.S1_at	PPFIA2	0.117506
Ssc.17322.1.S1_at	DNAJB12	-0.12181		Ssc.7412.1.A1_at	ELOVL6	0.117389
Ssc.2405.1.A1_at	TFG	-0.121598		Ssc.15870.1.S1_at	TNFSF6	0.117188
Ssc.5773.1.A1_at	AARS	-0.121501		Ssc.26361.1.A1_at	ZNF325	0.117129
Ssc.6123.1.S1_at	UCRY_HUMAN	-0.121227		Ssc.16462.2.S1_at	IAN4L1	0.1168
Ssc.2315.1.A1_at	Q8N3R3	-0.121163		Ssc.26496.1.A1_at	COX8A	0.116668
Ssc.12715.1.S1_s_at	C1orf21	-0.121153		Ssc.25170.1.A1_at	GP9	0.116324
Ssc.16912.2.S1_at	Q9BY89	-0.120829		Ssc.25049.1.S1_at	CSMD3	0.116239
Ssc.5956.1.S1_at	TFPI2	-0.120787		Ssc.23932.1.S1_at	PHF14	0.11602
Ssc.8366.1.S1_at	ARL1	-0.120463		Ssc.1303.2.A1_at	SERPINB1	0.11588
Ssc.25882.1.S1_at	SSPN	-0.120229		Ssc.31140.1.S1_at	IFIT3	0.115849
Ssc.1407.2.S1_at	AKAP2	-0.119923		Ssc.29337.2.S1_at	PARP10	0.115693
Ssc.16732.1.S2_at	VDAC1	-0.119663		Ssc.19313.1.A1_at	MAX	0.115631
Ssc.15714.1.A1_at	MORF4L2	-0.119099		Ssc.9747.1.A1_at	Q5T9X8	0.115535
Ssc.878.1.S1_at	DCTN2	-0.118761		Ssc.12041.1.A1_at	WDTC1	0.115397
Ssc.3838.1.S1_at	Q9Y2R0	-0.118117		Ssc.29116.1.A1_at	KSR	0.115334
Ssc.21950.1.S1_at	SURF1	-0.117934		Ssc.27495.1.A1_at	TMEM32	0.115044
Ssc.2274.1.A1_at	EFNA1	-0.117919		Ssc.27661.1.A1_at	KIAA1539	0.114844
Ssc.4263.1.A1_at	ACO2	-0.117845		Ssc.16371.1.S1_at	OPRK1	0.11465
Ssc.9611.1.A1_at	SESN1	-0.117803		Ssc.16069.1.S1_at	OR7A5	0.114545
Ssc.14186.1.A1_at	TOMM20	-0.117462		Ssc.11942.1.A1_at	PTGFRN	0.114484
Ssc.1934.1.S1_at	Q8N900	-0.117324		Ssc.764.1.A1_at	PDLIM7	0.114409
Ssc.12964.1.S1_at	Q8N4L5	-0.117225		Ssc.15788.2.S1_at	MTHFR	0.114342
Ssc.9483.1.A1_s_at	OSBPL6	-0.117089		Ssc.1995.2.S1_at	CENTB5	0.11433
Ssc.11816.1.A1_at	ABCD3	-0.116185		Ssc.1403.1.S1_at	SH3BGRL3	0.114104
Ssc.7194.1.S1_at	RYK	-0.115243		Ssc.24854.1.A1_at	SNAPC3	0.113772
Ssc.30622.1.A1_s_at	SBDS	-0.115207		Ssc.29720.1.A1_at	HAS3	0.11356
Ssc.12989.1.A1_at	Q96EC8	-0.115169		Ssc.25574.1.A1_at	MRC2	0.113534
Ssc.1498.1.S1_at	PSMB5	-0.115104		Ssc.8736.1.A1_at	SERPINE2	0.113459
Ssc.21898.1.S1_at	ERO1L	-0.115047		Ssc.11281.2.S1_at	PENK	0.113144
Ssc.1529.1.A1_at	MAN2A2	-0.114528		Ssc.26948.1.A1_at	CDC42	0.113036
Ssc.18976.1.A1_at	IGHV@	-0.114035		Ssc.17304.2.A1_at	RAC2	0.11288
Ssc.1659.1.S1_at	FKBP2	-0.113901		Ssc.26702.1.A1_at	THBS1	0.112849
Ssc.30751.1.A1_at	ARMCX3	-0.113757		Ssc.12608.1.A1_at	LRCH3	0.112748
Ssc.21915.3.A1_at	Q96DH5	-0.113512		Ssc.16227.1.S1_at	ZDHHC9	0.112634
Ssc.13156.1.A1_at	C8orf4	-0.113359		Ssc.15852.2.S1_x_at	TCA_HUMAN	0.112578
Ssc.30992.1.A1_at	TARSL2	-0.113005		Ssc.12270.1.A1_at	SLC25A21	0.111933
Ssc.24209.1.S1_at	PHPT1	-0.11259		Ssc.29037.1.A1_at	ZNF394	0.111921
Ssc.1108.1.S1_at	NDUFA8	-0.112451		Ssc.28002.1.A1_at	STK35	0.111762
Ssc.4462.1.S1_at	SDHC	-0.112441		Ssc.16173.1.A1_at	CREB1	0.111669
Ssc.2375.1.S1_at	GPI	-0.112061		Ssc.6353.1.S1_at	PSMF1	0.111631
Ssc.11302.1.S2_at	COL3A1	-0.112032		Ssc.27464.1.A1_at	BCAR3	0.111614
Ssc.1988.2.A1_a_at	LNK_HUMAN	-0.111438		Ssc.27183.1.S1_at	GNA15	0.111569
Ssc.957.1.S1_at	SERPING1	-0.11108		Ssc.15785.1.A1_at	IHH	0.111522
Ssc.9548.1.A1_at	COG5	-0.110635		RPTR-Ssc-L36849-1_at		0.111506
Ssc.20219.1.S1_at	Q9NZJ2	-0.110191		Ssc.17863.1.A1_at	CREB3L2	0.111187
Ssc.9101.1.A1_at	PTPN13	-0.109957		Ssc.11808.1.A1_at	TEAD2	0.111183
Ssc.27572.1.S1_at	MCCC2	-0.109687		Ssc.21999.1.S1_a_at	ALDH3B1	0.111066
Ssc.31209.1.A1_at	Q9ULI3	-0.109331		Ssc.20283.1.S1_at	ATPIF1	0.110952
Ssc.2312.1.S1_at	NDUFS8	-0.109016		Ssc.29346.1.A1_at	RAI17	0.110697
Ssc.1265.1.S1_at	NP_056263	-0.108995		Ssc.15781.1.A1_at	Q6UWM5	0.110527
Ssc.6709.1.S1_at	LGMN	-0.108514		Ssc.8964.1.S1_at	C19orf22	0.110422
Ssc.30550.1.A1_at	COL11A1	-0.108499		Ssc.27335.1.A1_at	TM4SF9	0.110253
Ssc.17900.1.S1_at	C6orf162	-0.108431		Ssc.428.16.A1_at	TCA_HUMAN	0.110066
Ssc.10818.1.A1_at	ZCSL2	-0.10833		Ssc.21141.2.S1_at	NP_068577	0.109985
Ssc.5754.1.A1_at	ADAMTS12	-0.108126		Ssc.28458.1.A1_at	ANGPTL3	0.109779
Ssc.1291.1.A1_at	CAV2	-0.107635		Ssc.28231.1.A1_at	DPP6	0.109665
Ssc.21255.1.S1_at	MPZL1	-0.107542		Ssc.9384.1.A1_at	TCF7L2	0.10965
Ssc.27641.1.A1_at	CTBP2	-0.107495		Ssc.9220.1.A1_at	UPF3A	0.109571
Ssc.2029.1.S1_at	NB6M_HUMAN	-0.107088		Ssc.18552.1.A1_x_at	HLA-B	0.109437
Ssc.20876.1.S1_at	Q96HA8	-0.106679		Ssc.785.2.A1_at	COMT	0.109366
Ssc.14322.1.A1_at	C7orf10	-0.106567		Ssc.10223.1.A1_at	PCCA	0.109088
Ssc.3777.1.A1_at	AMFR	-0.106452		Ssc.26643.1.A1_at	PTPN13	0.109023
Ssc.5243.1.A1_at	PTCH	-0.106278		Ssc.19541.1.A1_at	MTMR8	0.108938
Ssc.19884.1.S1_at	SAV1	-0.1057		Ssc.28122.1.A1_at	KCTD16	0.108886
Ssc.6520.1.A1_at	DCOL_HUMAN	-0.105457		Ssc.29608.1.A1_at	EPHB1	0.108773
Ssc.10932.1.S1_at	PECI	-0.105379		Ssc.31082.1.A1_at	DAF	0.108406
Ssc.7735.2.S1_at	ARPC1A	-0.105015		Ssc.28224.2.A1_at	SLC36A1	0.108284
Ssc.16717.1.S1_at	DGCR6L	-0.104976		Ssc.26637.1.S1_at	LYZL6	0.107865
Ssc.11247.1.A1_at	NDUFS4	-0.104366		Ssc.18517.1.A1_at	SPARCL1	0.107767
Ssc.10494.1.S1_at	AHCYL1	-0.103461		Ssc.18578.2.S1_a_at	SMOX	0.107752
Ssc.974.1.S1_at	DCBLD2	-0.103306		Ssc.4878.2.S1_at	Q96ES6	0.10753
Ssc.13777.2.S1_at	Q86XC5	-0.102961		Ssc.4553.1.S1_at	MCART1	0.107509
Ssc.5301.1.S1_at	NP_060460	-0.102255		Ssc.24156.1.A1_at	NP_060841	0.107234
Ssc.4406.1.A1_at	SDHA	-0.101843		Ssc.7750.2.A1_at	AKAP8	0.107143
Ssc.9348.1.S1_at	PPARA	-0.10131		Ssc.11970.1.A1_at	Q86YD5	0.107113
Ssc.1269.2.S1_at	Q8TBU6	-0.101126		Ssc.22506.1.A1_at	NCOR1	0.106802
Ssc.13371.1.S1_at	ATP5G3	-0.100939		Ssc.28088.1.A1_at	RAB3C	0.106647
Ssc.3547.1.S1_at	PRSS11	-0.100578		Ssc.19244.2.A1_at	POLM	0.106551
Ssc.12934.1.S1_at	Q9H061	-0.100345		Ssc.13214.1.A1_at	GOSR1	0.106492
Ssc.4909.1.A1_at	CSNK2A2	-0.100282		Ssc.12274.1.A1_at	CA10	0.106436
Ssc.27545.1.S1_at	ARIH1	-0.100282		Ssc.167.2.S1_a_at	FCGR3A	0.106351
Ssc.18182.1.S1_at	Q9BSP8	-0.100137		Ssc.18337.1.A1_at	Q8N8X9	0.106205
Ssc.8665.1.A1_at	Q9BVC5	-0.100023		Ssc.15919.1.A1_at	PMAIP1	0.106097
Ssc.5549.1.S1_at	FABP5	-0.0997267		Ssc.24773.2.S1_at	LYN	0.106096
Ssc.11200.1.S1_a_at	ABL1	-0.0996399		Ssc.1483.1.A1_at	DLX3	0.106067
Ssc.1294.1.S1_at	NIT1	-0.0991189		Ssc.24390.2.S1_at	Q8IV80	0.105992
Ssc.19090.1.A1_at	SET7_HUMAN	-0.0985881		Ssc.29612.1.A1_at	PAX7	0.105939
Ssc.29053.1.S1_s_at	SARA1	-0.0979968		Ssc.28347.1.A1_at		0.105809
Ssc.19655.1.S1_at	NDUFC2	-0.0976474		Ssc.30045.1.A1_at	ARHGAP15	0.105795
Ssc.8372.2.A1_at	KIAA0103	-0.0971661		Ssc.9128.2.A1_at	FBXO9	0.10545
Ssc.6194.1.S1_at	Q96HP4	-0.0970325		Ssc.25970.1.S1_at	KRTAP3-1	0.105431
Ssc.8143.1.A1_at	RAPGEF2	-0.0968673		Ssc.16123.1.A1_at	PDE4A	0.1054
Ssc.1178.1.S1_at	BCAP31	-0.0967222		Ssc.27271.1.S1_at	SUCLG2	0.105295
Ssc.21940.1.S1_at	Q969S6	-0.0966856		Ssc.17792.1.S1_at	PIP5K3	0.105196
Ssc.12554.1.A1_at	MRPS26	-0.096602		Ssc.13489.1.A1_at	Q9BZ20	0.105116
Ssc.4240.1.S1_at	UBE3B	-0.09654		Ssc.16765.1.A1_at	Q86W34	0.105021
Ssc.639.1.A1_at	GEM	-0.0959977		Ssc.18620.1.A1_at	RGL1	0.104757
Ssc.4159.1.A1_at	GNAI1	-0.0956631		Ssc.26033.1.S1_at	DEFB125	0.10465
Ssc.6310.1.A1_at	SDBCAG84	-0.0955549		Ssc.10073.1.A1_at	SON	0.104607
Ssc.29853.1.A1_at	TSC1	-0.0953407		Ssc.26729.1.S1_at	Q8TEU1	0.1046
Ssc.21205.1.S1_at	MRPL19	-0.0951676		Ssc.23378.1.A1_at	SPRR1B	0.104315
Ssc.9244.1.A1_at	NCKAP1	-0.0951034		Ssc.24034.1.S1_at	PCSK5	0.10419
Ssc.5854.1.S1_at	EGLN1	-0.0947857		Ssc.9906.1.A1_at	Q96A25	0.104074
Ssc.6694.1.S1_at	CYCS	-0.094481		Ssc.11717.1.A1_at	PARK2	0.103926
Ssc.4417.1.A1_at	GALNT2	-0.0941289		Ssc.28308.1.A1_at	Q8WVG6	0.103766
Ssc.21101.1.S1_at	ALAS1	-0.0932252		Ssc.13269.1.S1_at	ADIPOR1	0.103753
Ssc.20756.1.S1_a_at	MRPL13	-0.0931141		Ssc.15914.1.A1_at	STAT4	0.103593
Ssc.25218.1.A1_at	IVD	-0.0930057		Ssc.18820.1.A1_at	CABC1	0.103474
Ssc.4382.1.S1_at	PDHB	-0.0927973		Ssc.15982.1.S1_at	SLC9A5	0.103311
Ssc.7164.1.A1_at	NP_060530	-0.0926752		Ssc.24639.1.A1_at	Q96CN0	0.103114
Ssc.19349.1.S1_at	STK25	-0.0926701		Ssc.428.23.S1_a_at	TCA_HUMAN	0.103038
Ssc.6540.1.S1_at	Q6P6C2	-0.0925725		Ssc.19660.1.S1_at	C18orf37	0.102652
Ssc.1205.1.S1_at	NR2F2	-0.092394		Ssc.26003.1.S1_at	GPR173	0.102628
Ssc.28468.1.A1_at	NP_004806	-0.0918659		Ssc.30281.1.A1_at	NRG3_HUMAN	0.102583
Ssc.28013.1.A1_at	VKORC1L1	-0.0914283		Ssc.14430.1.A1_at	Q8NAY9	0.102524
Ssc.3097.2.A1_a_at	Q63HL3	-0.0907881		Ssc.25654.1.S1_at	LDB2	0.102028
Ssc.22555.1.A1_at	TCF7L2	-0.0902194		Ssc.28705.1.S1_at	IMPDH2	0.10194
Ssc.25792.1.S1_at	DSCR5	-0.0900562		Ssc.26473.1.A1_at	ERBB4	0.101929
Ssc.9992.1.S1_at	ETFA	-0.0897976		Ssc.8912.1.S1_at	NAV2	0.101821
Ssc.17237.1.A1_at	SH3BP3	-0.0896635		Ssc.22633.1.A1_at	LPHN3	0.101714
Ssc.18546.1.S1_at	CRIM1	-0.0892969		Ssc.9659.1.A1_at	GRM1	0.1015
Ssc.12022.1.S1_at	TH1L	-0.0887819		Ssc.27238.1.A1_at	NP_848634	0.101392
Ssc.6374.1.A1_at	ARHGAP5	-0.0882893		Ssc.28496.1.S1_a_at	ATF7	0.101236
Ssc.2271.1.S1_at	SURF4	-0.0881164		Ssc.29554.1.A1_at	Q96JY0	0.101094
Ssc.5665.2.S1_a_at	L10K_HUMAN	-0.0880768		Ssc.16016.1.S1_at	COL5A2	0.101055
Ssc.11212.2.S1_a_at	MRPS21	-0.0879424		Ssc.29050.1.S1_at	ASTL	0.100697
Ssc.17410.1.A1_at	C20orf19	-0.0879364		Ssc.6066.1.A1_at	ACAD10	0.100266
Ssc.12475.1.A1_at	PSPHL	-0.0878347		Ssc.18035.1.S1_at	L10K_HUMAN	0.0999591
Ssc.11108.1.A1_at	PMP22	-0.0876486		Ssc.23375.1.A1_at	Q8N1Y0	0.0999159
Ssc.10981.3.S1_a_at	MRPS33	-0.0874901		Ssc.19316.2.A1_at	ALS2CR2	0.0999069
Ssc.886.1.S1_at	CYC1	-0.087328		Ssc.3102.1.S1_at	EDG7	0.0997944
Ssc.8731.1.S1_at	NP_957712	-0.0872221		Ssc.6463.3.A1_at	MYD88	0.0997809
Ssc.6919.1.A1_at	ETFDH	-0.0871725		Ssc.5251.1.S1_at	SLC16A10	0.0997745
Ssc.27167.1.S1_at	NP_958861	-0.0870633		Ssc.25769.1.S1_at	ACE	0.0993837
Ssc.11828.2.S1_at	ICT1	-0.0869417		Ssc.17312.2.A1_at	Q7Z7L8	0.0992026
Ssc.30768.1.S1_at	NP_114141	-0.0869261		Ssc.25694.1.S1_at	SYN3	0.0992013
Ssc.14267.1.A1_at		-0.0867474		Ssc.8075.1.A1_at	RGS3	0.0991893
Ssc.9930.1.S1_a_at	BUB3	-0.0863833		Ssc.28306.1.A1_at	Q6NZ40	0.0988623
Ssc.3358.1.S1_at	MCEE	-0.0860991		Ssc.30399.1.A1_at	MAD1L1	0.0987084
Ssc.6682.1.S1_at	SRRM1	-0.0860646		Ssc.24489.1.A1_at	C10orf68	0.0986407
Ssc.22283.1.A1_at	Q8WWC4	-0.0854129		Ssc.15244.1.A1_at	HSPH1	0.0986054
Ssc.16835.1.S1_at	COPS6	-0.0852473		Ssc.18421.1.A1_at	PRKRIP1	0.0985843
Ssc.2803.1.S1_at	HINT2	-0.085176		Ssc.638.1.A1_at	UBA52	0.0984278
Ssc.2415.1.S1_at	AP3S2	-0.0850662		Ssc.20565.2.S1_a_at	ERAL1	0.0980554
Ssc.7715.1.A1_at	RCN1	-0.0844383		Ssc.10092.1.A1_at	HD	0.0978494
Ssc.3276.1.S1_at	NP_057479	-0.0843039		Ssc.25847.1.S1_at	MAGM_HUMAN	0.0977554
Ssc.7482.2.A1_a_at	TBCE	-0.0842055		Ssc.19439.1.A1_at	MTA3	0.0977508
Ssc.25889.1.S1_at	CHCHD7	-0.0841199		Ssc.8137.1.A1_at	ALS2CR2	0.0975721
Ssc.20489.1.S1_s_at	MDK	-0.0840142		Ssc.290.1.S1_at	SELP	0.0975529
Ssc.3393.2.A1_a_at	PHCA	-0.0835956		Ssc.27421.1.A1_at	Q8N0W9	0.0975357
Ssc.6798.1.S1_at	HSPA9B	-0.0835661		Ssc.25173.1.A1_at	PRKCE	0.0972942
Ssc.2807.1.A1_at	DAB2	-0.083281		Ssc.607.1.S1_at	SLC2A14	0.0971997
Ssc.26550.1.A1_at	CRSP2	-0.0831573		Ssc.28399.1.S1_at	KIAA1984	0.0971914
Ssc.18045.1.S1_a_at	GPR89	-0.0830905		Ssc.6991.2.S1_at	COMMD3	0.0970737
Ssc.7039.1.A1_at	NGFRAP1	-0.0826285		Ssc.15778.1.A1_s_at	IGKC	0.0970225
Ssc.21277.1.S1_at	MRPL27	-0.0818363		Ssc.23128.1.A1_at	Q6UWP3	0.0969868
Ssc.16727.1.A1_at	DIA1	-0.0816368		Ssc.17373.1.S1_at	C20orf94	0.0969605
Ssc.24943.1.S1_at	NDUFA11	-0.0815787		Ssc.428.14.A1_at	TCA_HUMAN	0.0968782
Ssc.11224.1.S1_at	POLDIP2	-0.081239		Ssc.14181.1.A1_at	GSDM1	0.0968735
Ssc.16452.1.S1_at	ZADH2	-0.0811591		Ssc.15450.1.S1_at	STK4	0.0968112
Ssc.1856.1.A1_at	ACAA2	-0.0810779		Ssc.23503.1.S1_at	MYD88	0.0964001
Ssc.4847.1.S1_at	NP_057293	-0.0809104		Ssc.25735.1.S1_at	Q9H7T9	0.096366
Ssc.1649.1.A1_at	ATP5G1	-0.0808263		Ssc.8400.1.A1_at	FADS3	0.0962189
Ssc.24144.1.S1_at	ACVR1B	-0.0805615		Ssc.428.7.A1_a_at	TCA_HUMAN	0.0959997
Ssc.1287.1.S1_at	NDUFB9	-0.0805571		Ssc.14477.1.A1_at	CILP	0.0959531
Ssc.16051.1.S1_at	ADAM9	-0.0805299		Ssc.81.1.S1_at	FATE1	0.0957207
Ssc.19343.1.A1_at	Q8WV14	-0.0804028		AFFX-BioB-3_at	bioB	0.0956817
Ssc.12680.1.A1_at	LRIG1	-0.0802509		Ssc.1058.1.S1_at	GRL2_HUMAN	0.0956566
Ssc.16451.1.A1_at	ADAMTS1	-0.0802293		Ssc.15791.1.S1_at	IL12RB2	0.0956417
Ssc.28917.1.S1_at	PTPN21	-0.080192		Ssc.11708.1.A1_at	SCD4	0.0954411
Ssc.8153.1.A1_at	FTS	-0.0800171		Ssc.116.2.S1_a_at	GGT1	0.0954355
Ssc.25806.1.S1_at	BCL2L13	-0.0799882		Ssc.30781.1.A1_at	SKB1	0.0953561
Ssc.16768.1.S1_at	DRG1	-0.079737		Ssc.7426.1.A1_at	COL27A1	0.0953323
Ssc.13237.1.A1_at	ALDH3A2	-0.0792513		Ssc.428.13.A1_a_at	Q9UKM5	0.0952671
Ssc.3803.1.S1_at	C20orf116	-0.0791775		Ssc.2091.1.S1_at	LY6G6C	0.0950868
Ssc.28924.1.A1_at	YTHDF1	-0.0790683		Ssc.20070.1.S1_at	Q8WYG9	0.0950227
Ssc.27901.1.A1_at	PSMC2	-0.0788906		Ssc.15467.2.A1_at	SNX9	0.0949898
Ssc.7036.1.A1_at	ZNF32	-0.078751		Ssc.14299.1.A1_at	COL8A1	0.094956
Ssc.15581.1.S1_at	MEA	-0.0783992		Ssc.15859.1.S1_at	TCA_HUMAN	0.0948962
Ssc.16484.1.S1_a_at	Q5T0D9	-0.0783811		Ssc.15335.1.S1_at	C6orf32	0.094862
Ssc.13451.1.A1_at	EPIM	-0.0781958		Ssc.16375.1.S1_at	HTR1B	0.0948408
Ssc.5587.1.A1_at	NID	-0.0777642		Ssc.23044.1.A1_at	NLN	0.0945975
Ssc.15437.1.S1_at	PLA2G12A	-0.077275		Ssc.5489.2.S1_at	NP_057358	0.0944762
Ssc.30733.1.A1_at	MKL2	-0.0771849		Ssc.8106.1.A1_at	NFAT5	0.0943919
Ssc.27209.1.S1_at	NP_061989	-0.0768126		Ssc.26120.1.S1_at	SP7	0.0943331
Ssc.6801.1.S1_at	YES1	-0.0765816		Ssc.7450.2.A1_at	MRPL35	0.0943298
Ssc.6789.1.A1_at	Q9BWC9	-0.0762415		Ssc.11763.1.A1_at	TARA_HUMAN	0.0941815
Ssc.23505.1.S1_at	MAOA	-0.0761668		Ssc.28301.1.A1_at	NP_055987	0.0940757
Ssc.4669.1.S1_at	NIPBL	-0.0760127		Ssc.16817.1.S1_at	EMID2	0.0938447
Ssc.19873.1.S1_at	COL17A1	-0.0760091		Ssc.27111.1.A1_at	KLHL8	0.0938075
Ssc.11624.1.A1_at	ARL6IP2	-0.0757514		Ssc.16766.1.A1_at	DOK2	0.0934459
Ssc.4969.1.S1_at	NFS1	-0.0756717		Ssc.15829.1.S1_at	RARA	0.0933663
Ssc.9902.2.S1_at	ACVR1	-0.0748357		Ssc.25118.1.A1_at	TENS1	0.0928652
Ssc.1658.1.S1_at	NP_055959	-0.0747838		Ssc.17808.1.S1_at	PIP5K3	0.0926326
Ssc.28479.1.S1_at	TMOD1	-0.0747709		Ssc.17987.1.A1_at	HBA1	0.0926055
Ssc.5322.1.S1_at	Q5SR20	-0.0747389		Ssc.22269.1.A1_at	SSH2	0.092517
Ssc.24368.1.S1_at	NDUFAB1	-0.0746627		Ssc.11273.1.A1_at	LRRC15	0.0924753
Ssc.4995.1.S1_a_at	COG1	-0.0746615		Ssc.24076.1.A1_at	C20orf42	0.0922805
Ssc.11715.1.A1_at	SPUF_HUMAN	-0.074571		Ssc.15180.3.S1_at	Q6N081	0.0922393
Ssc.10148.1.S1_at	MTHFD1	-0.0740119		Ssc.23500.1.A1_at	SFTPD	0.0920539
Ssc.2745.3.S1_a_at	TIMM50	-0.0738529		Ssc.23791.1.A1_at	ARNT	0.0917364
Ssc.1373.1.S1_at	PTRF	-0.0732561		Ssc.508.1.S1_at	FCER1G	0.0917308
Ssc.14258.1.S1_at	APP	-0.0729639		Ssc.10879.1.A1_at	CDC42BPB	0.0917228
Ssc.6425.3.A1_at	ABCC5	-0.0726659		Ssc.4122.1.S1_at	TMSB4Y	0.0916939
Ssc.5789.1.A1_at	SEC22L1	-0.0726592		Ssc.26197.1.S1_at	APG4A	0.0916877
Ssc.10124.1.A1_at	SEC61A2	-0.0724933		Ssc.8344.1.A1_at	FSD1	0.0916481
Ssc.922.2.S1_at	NDUFV2	-0.0724657		Ssc.15853.1.A1_s_at	TCA_HUMAN	0.091614
Ssc.8918.1.A1_at	DCBLD2	-0.0722979		Ssc.11696.1.A1_at	SLC2A3	0.0914804
Ssc.27137.1.A1_at	EEA1	-0.0722964		Ssc.22131.1.A1_at	MMP16	0.0914564
Ssc.11252.1.S1_at	SPR	-0.0722916		Ssc.24576.1.A1_at	NP_598375	0.0911685
Ssc.18370.1.A1_at	TSFM	-0.07201		Ssc.25629.1.S1_at	SPAG11	0.0911057
Ssc.24811.1.A1_at	Q6NSI4	-0.0718975		Ssc.29176.1.A1_at	EHD4	0.091103
Ssc.15145.1.S1_at	ESRRAP	-0.0715655		Ssc.30169.1.A1_at	C7orf6	0.0909259
Ssc.2790.1.S1_at	NXN	-0.071324		Ssc.13154.1.A1_at	NMUR2	0.0908878
Ssc.2283.1.S1_at	SFRP1	-0.07101		Ssc.13208.1.A1_at	TMEM30A	0.0906712
Ssc.6271.1.S1_at	Q9H166	-0.0705829		Ssc.11388.1.A1_at	Q9H3X3	0.0906324
Ssc.861.1.S1_at	GPHN	-0.0705468		Ssc.27072.1.S1_at	CNOT3	0.0901564
Ssc.1049.1.S1_at	COL12A1	-0.0704298		Ssc.18578.2.S1_at	SMOX	0.0901227
Ssc.29080.1.A1_at	DHX40	-0.0697192		Ssc.12649.1.A1_at	SLC35F3	0.0900942
Ssc.12831.1.A1_at	RAI14	-0.0696725		Ssc.18909.1.A1_at	LRRN6A	0.0899358
Ssc.2866.1.A1_at	PSARL	-0.0692145		Ssc.19163.1.S1_at	MXI1	0.089874
Ssc.1696.1.A1_at	FMNL2	-0.0690196		Ssc.19394.2.S1_at	HTATIP2	0.0897711
Ssc.30052.1.A1_at	ZNF613	-0.0689828		Ssc.23823.2.A1_at	TBX2	0.0897176
Ssc.11118.1.S1_at	ATP5B	-0.0689533		Ssc.15796.1.S1_at	NPW_HUMAN	0.0895749
Ssc.4123.1.S1_at	PSMC2	-0.0688882		Ssc.19451.1.A1_at	ITGBL1	0.0895295
Ssc.846.2.S1_at	PSMA7	-0.0688372		Ssc.28449.1.A1_at	SNTB2	0.0893359
Ssc.1892.1.S1_at	SYPL	-0.0685406		Ssc.27971.1.A1_at	SFMBT1	0.0891308
Ssc.25122.1.S1_at	NP_689426	-0.0682385		Ssc.15863.1.A1_at	DO	0.0891105
Ssc.21579.1.S1_at	RGL1	-0.0681511		Ssc.16390.3.A1_at	ZCWCC1	0.0889891
Ssc.3090.1.S1_at	MRPS14	-0.0678484		Ssc.18578.1.S1_at	SMOX	0.0888891
Ssc.6623.1.S1_at	NIPSNAP3A	-0.0678128		Ssc.6352.1.S1_at	GPX1	0.0888476
Ssc.2374.1.A1_at	STAU	-0.0677958		Ssc.4003.1.S1_at	ACTG1	0.0887682
Ssc.10656.1.A1_at	Q9Y2F5	-0.0673503		Ssc.10056.1.A1_at	SLC16A2	0.0887254
Ssc.2684.1.S1_at	TRPM7	-0.0668142		Ssc.11850.1.A1_at		0.088674
Ssc.16443.1.S1_at	BNIP3	-0.0667651		Ssc.23989.1.A1_at	PHACTR2	0.0885928
Ssc.16708.1.A1_at	PON2	-0.0665926		Ssc.29778.1.A1_at	BNC2	0.0885633
Ssc.6441.1.A1_at	DHRS7	-0.0663651		Ssc.5588.2.S1_at	RGS11	0.0884007
Ssc.22933.1.S1_at	Q86W34	-0.066305		Ssc.16118.1.S1_at	NP_057165	0.0882907
Ssc.3948.1.S1_at	NDUFA10	-0.0659107		Ssc.11244.1.A1_at	RBMS1	0.0878761
Ssc.10863.1.A1_at	C16orf33	-0.0658653		Ssc.8520.1.A1_at	NR2E1	0.0877597
Ssc.2588.1.S1_at	NP_056350	-0.0657328		Ssc.16078.1.A1_at	SLC9A3	0.0875851
Ssc.24089.1.S1_a_at	MINA	-0.0656512		Ssc.18553.1.A1_at	HLA-B	0.0875299
Ssc.14271.1.A1_at	LDB2	-0.0654529		Ssc.10707.1.A1_at	CLTB	0.087382
Ssc.27558.1.S1_at	KIF17	-0.0650759		Ssc.9107.1.A1_at	Q5T7N4	0.0872964
Ssc.17083.2.S1_at	C6orf153	-0.0647191		Ssc.25772.1.S1_at	REV3L	0.0871259
Ssc.24352.1.S1_at	Q9BY51	-0.0646127		Ssc.9397.1.A1_at	ECHDC3	0.0870736
Ssc.18475.2.S1_at	PTE2_HUMAN	-0.0644754		Ssc.8131.1.A1_at	CDW92	0.0869854
Ssc.1017.1.S1_at	NP_056234	-0.0643742		Ssc.11936.1.A1_at	TNFRSF6B	0.0868084
Ssc.1559.1.S1_at	Q9BV81	-0.0643101		Ssc.23949.1.S1_at	SFXN2	0.0867802
Ssc.3025.1.A1_at	HPS4	-0.0641332		Ssc.16076.1.A1_at	ADRB3	0.0867792
Ssc.28332.1.S1_at	CXorf26	-0.0640775		Ssc.11786.1.A1_at	KLHL8	0.0867536
Ssc.15232.2.A1_a_at	MTX2	-0.0640113		Ssc.13813.1.A1_at	NCOA4	0.0866509
Ssc.15531.1.S1_at	TIMM9	-0.0639775		Ssc.26660.1.A1_at	DNMT3B	0.0865034
Ssc.55.1.S1_at	EGFR	-0.0635699		Ssc.26310.1.S1_at	LPO	0.0864263
Ssc.1420.1.S1_at	PSMB6	-0.0633473		Ssc.1427.1.S1_at	Q9P018	0.0863533
Ssc.11484.1.A1_at	BLMH	-0.0630437		Ssc.17959.1.A1_at	SATB1	0.0863364
Ssc.396.1.S1_a_at	DBI	-0.0630004		Ssc.12644.1.A1_at	FARS1	0.0863137
Ssc.983.1.S1_at	C1R	-0.062843		Ssc.17801.1.S1_s_at	TCA_HUMAN	0.0862763
Ssc.1952.1.S1_at	NSFL1C	-0.062531		AFFX-r2-TagIN-3_at		0.0860748
Ssc.10953.1.A1_at	NDUFS1	-0.0624182		Ssc.24593.1.A1_at	Q9H7U1	0.0860646
Ssc.21860.3.A1_at	Q7Z322	-0.0624081		Ssc.24828.1.A1_at	PLD1	0.0858551
Ssc.19542.1.S1_at	GOLGA3	-0.062163		Ssc.7490.1.A1_at	XPO7	0.0857458
Ssc.8356.1.A1_at	RNF157	-0.062046		Ssc.16049.1.A1_at	GSC	0.085697
Ssc.946.1.S1_at	NUP88	-0.0617825		Ssc.24647.1.A1_at	C18orf1	0.0856082
Ssc.21927.1.A1_at	WDR7	-0.0617032		Ssc.24103.1.A1_s_at	IGHM	0.0854385
Ssc.28140.1.S1_at	C6orf203	-0.0616074		Ssc.17778.1.A1_at	TCA_HUMAN	0.0854105
Ssc.15231.1.S1_at	Q9NWV4	-0.061571		Ssc.8953.1.A1_at	Q8NE87	0.085318
Ssc.21518.1.A1_at	KIAA1279	-0.0614134		Ssc.16075.1.S1_at	ADRB1	0.0849853
Ssc.17287.1.A1_at	C5orf13	-0.0613786		Ssc.26965.1.A1_at	ABCA7	0.0849704
Ssc.8250.1.A1_at	KIFAP3	-0.06134		Ssc.23908.1.A1_at	REPS2	0.084918
Ssc.12390.1.S1_at	SOD1	-0.0611017		Ssc.6530.1.S1_at	C20orf104	0.0849018
Ssc.11714.1.S1_at	Q9NU23	-0.0610095		Ssc.16111.1.A1_at	PMVK	0.0848554
Ssc.23542.1.A1_at	NDUFB11	-0.0609632		Ssc.11473.1.A1_at	ILKAP	0.0845234
Ssc.24649.1.A1_at	CHURC1	-0.0607777		Ssc.12967.1.A1_at	PITPNM3	0.0845051
Ssc.11574.1.A1_at	NP_690909	-0.0606813		Ssc.11105.1.S1_at	Q6IQ49	0.0843928
Ssc.19649.1.S1_at	PSMD14	-0.0606797		Ssc.28451.1.A1_at	NP_659471	0.0843878
Ssc.29178.1.A1_at	TGOLN2	-0.0605787		Ssc.2074.2.S1_a_at	IL17RE	0.0842441
Ssc.3255.1.S1_at	ZFYVE21	-0.0603057		Ssc.3577.1.S1_at	DDX11	0.0841202
Ssc.24988.1.S1_at	SDHA	-0.060029		Ssc.2144.1.S1_at	XPO7	0.0840786
Ssc.10434.1.S1_at	FZD8	-0.059924		Ssc.8856.2.A1_at	PLAC1	0.0835779
Ssc.6732.1.S1_at	CLN2	-0.0598943		Ssc.26812.1.S1_at	TBX18	0.0835592
Ssc.19249.2.S1_a_at	Q9NX38	-0.0598003		Ssc.27637.1.S1_at	ARHGEF1	0.0835336
Ssc.8317.1.A1_at	TOLLIP	-0.0596921		Ssc.483.1.S1_at	AGRP	0.0835333
Ssc.5477.1.A1_at	DPAGT1	-0.0593798		Ssc.6341.3.A1_at	NP_775815	0.0834514
Ssc.7362.1.S1_at	EPRS	-0.0589438		Ssc.2611.2.S1_at	NP_620711	0.0834278
Ssc.8313.2.A1_at	C5orf14	-0.0587298		Ssc.29342.1.A1_at	Q6IC98	0.0833354
Ssc.3581.1.S1_at	DNPEP	-0.0587033		Ssc.13599.1.A1_at	Q8NB70	0.0832516
Ssc.12952.1.S1_at	TMEM34	-0.0584614		Ssc.21668.1.A1_at	PVRL3	0.0830179
Ssc.20974.1.A1_at	GNS	-0.0583644		Ssc.15510.1.S1_at	TEX11	0.0829755
Ssc.9521.1.A1_at	KIAA0355	-0.0583576		Ssc.12147.1.S1_at	HOXB8	0.0829518
Ssc.21747.1.A1_at	IMMT	-0.0582887		Ssc.12794.1.A1_at	STK32C	0.0829306
Ssc.9174.2.A1_a_at	NDUFS3	-0.0581948		Ssc.17248.1.A1_at	HR	0.0828308
Ssc.24902.1.S1_a_at	C6orf82	-0.058104		Ssc.16255.1.S1_at	SFTPA2	0.0827149
Ssc.29632.1.A1_at	PLEKHH2	-0.0580938		Ssc.9877.1.A1_at	KLF2	0.0826954
Ssc.3245.1.S1_at	CKAP1	-0.0580442		Ssc.14097.1.A1_at	Q7Z2X4	0.0823573
Ssc.5323.1.S1_at	GOLGA2	-0.058009		Ssc.272.1.S1_a_at	DAF	0.0822623
Ssc.3268.1.S1_at	MRPL15	-0.0577159		Ssc.28257.1.A1_at	RAB11FIP4	0.0822238
Ssc.1155.1.S1_at	NDUFB5	-0.0572607		Ssc.30262.1.A1_at	GART	0.0821967
Ssc.18220.3.A1_at	CDC37L1	-0.0572045		Ssc.6138.1.S1_at	TGFB3	0.0821617
Ssc.5570.1.S1_at	RAB11B	-0.0570968		Ssc.27989.1.A1_at	FRMD4A	0.0821528
Ssc.20187.1.S1_at	COPS7A	-0.0569181		Ssc.17186.3.A1_at	IGFBP7	0.08215
Ssc.5057.1.S1_at	SRP68	-0.0569167		AFFX-Ss_CTLA4recp_5_		0.0821427
Ssc.8927.1.S1_at	NP_060950	-0.0566815		Ssc.27973.1.A1_at	ZNF300	0.0820364
Ssc.5611.1.S1_at	C22orf16	-0.0566587		Ssc.1472.2.S1_at	NP_690878	0.0820295
Ssc.5098.1.S1_at	DIABLO	-0.0565338		Ssc.27507.2.S1_at	BACH_HUMAN	0.0819467
Ssc.16991.1.A1_at	HSD17B8	-0.0565278		Ssc.2551.1.A1_at	RAB31	0.0818131
Ssc.22519.1.S1_at	H163_HUMAN	-0.056176		Ssc.1472.3.A1_at	Q9UPP2	0.0816338
Ssc.6425.1.A1_at	ABCC5	-0.0560644		Ssc.10290.1.A1_at	TLK1	0.0816058
Ssc.1714.1.S1_at	CD151	-0.0558926		Ssc.7698.2.A1_at	DAF	0.081546
Ssc.7185.1.A1_at	PDHX	-0.0557665		Ssc.29250.1.A1_at	DAP	0.0813122
Ssc.4094.1.S1_at	MRPL55	-0.0552356		Ssc.16462.1.A1_at	IAN4L1	0.0811395
Ssc.6730.1.S1_at	C1QBP	-0.0551498		Ssc.26883.1.S1_at	RET	0.0810916
Ssc.6417.1.S1_at	STRAP	-0.0548847		Ssc.13043.1.A1_at	BAZ2A	0.080508
Ssc.30747.1.A1_at	ARCN1	-0.0546628		Ssc.11105.3.A1_at	Q6IQ49	0.0803925
Ssc.21903.1.S1_at	EXT2	-0.0546125		Ssc.27625.1.S1_at	GJB5	0.0802411
Ssc.13526.1.A1_at	C10orf64	-0.0545807		Ssc.26011.1.S1_at	PDLIM1	0.0801623
Ssc.10333.1.A1_at	BLZF1	-0.0543515		Ssc.27604.1.S1_at	COL17A1	0.080102
Ssc.1311.1.A1_at	NDUFB2	-0.0539157		Ssc.12103.1.A1_at	ITGA8	0.0800973
Ssc.12051.1.S1_at	MESDC2	-0.0538958		Ssc.22040.3.A1_at	LRRFIP1	0.0799512
Ssc.4177.1.A1_at	WASF3	-0.0537884		Ssc.25655.1.S1_at	LRBA	0.0799404
Ssc.4659.1.S1_at	ATPAF1	-0.0533178		Ssc.16489.1.S1_at	IL7R	0.0799393
Ssc.24533.1.S1_at	C15orf25	-0.0532625		Ssc.21435.2.A1_at	ANAPC5	0.0799336
Ssc.31049.1.A1_at	KIAA0831	-0.0527688		Ssc.17783.3.S1_s_at	TCA_HUMAN	0.0798239
Ssc.21613.1.S1_at	TIGD2	-0.052712		Ssc.17852.2.S1_at	IQCC	0.0798172
Ssc.25651.1.S1_at	PPP3CB	-0.05264		Ssc.19397.1.A1_at	ASH1L	0.079543
Ssc.7523.1.A1_at	PHB	-0.0522613		Ssc.6341.1.S1_at	NP_775815	0.0794668
Ssc.846.1.S1_at	PSMA7	-0.0517435		Ssc.26989.1.A1_at	PTPRC	0.0793394
Ssc.28921.1.S1_at	NP_690864	-0.0514947		Ssc.13145.2.S1_at	CTDSPL	0.0792859
Ssc.25990.1.S1_at	CBFA2T1	-0.0514896		Ssc.7716.1.A1_at	SGPL1	0.0791124
Ssc.11192.1.A1_at	VPS29	-0.0514464		Ssc.25210.1.S1_at	ARHGEF18	0.0790758
Ssc.6695.1.A1_a_at	MKKS	-0.051446		Ssc.2560.1.S1_at	EDA	0.0788169
Ssc.6810.1.A1_at	NP_057086	-0.0513656		Ssc.25968.1.S1_at	ABCC13	0.0788135
Ssc.6727.1.S1_at	RANBP5	-0.0512998		Ssc.11511.1.S1_at	CHST5	0.078626
Ssc.20656.1.S1_at	SERPINB9	-0.0512582		Ssc.15250.2.S1_at	KAI1	0.0784417
Ssc.3588.1.S1_at	GOT2	-0.0510621		Ssc.25864.1.S1_at	Q9UJZ4	0.0783831
Ssc.25126.1.S1_at	Q9H7U5	-0.0510278		Ssc.11344.1.S1_at	ADAMTS1	0.0782565
Ssc.14353.1.A1_at	AR5B_HUMAN	-0.0509617		Ssc.19359.2.S1_at	MBP	0.0781937
Ssc.11005.1.A1_at	GAB1	-0.0507109		Ssc.23777.1.A1_at	QRSL1	0.078102
Ssc.3240.1.A1_at	AGRN	-0.0506611		Ssc.13858.1.S1_at	TACC2	0.0780679
Ssc.776.1.S1_a_at	PEPD	-0.0504834		Ssc.16678.1.S1_at	ZYX	0.0780649
Ssc.2677.1.S1_at	SSR3	-0.0502703		Ssc.28252.1.A1_at	NP_079382	0.0780563
Ssc.5967.1.A1_at	RING1	-0.049709		Ssc.25420.1.S1_at	C10orf48	0.0780548
Ssc.23123.1.A1_at	RAB28	-0.0496947		Ssc.4963.2.S1_at	KCTD10	0.07793
Ssc.29110.1.S1_at	DSCR2	-0.0495349		Ssc.24231.1.S1_at	Q8NAQ6	0.0778845
Ssc.1854.1.A1_at	UQCRFS1	-0.049417		Ssc.27264.1.S1_at	Q9H622	0.07774
Ssc.19634.1.S1_at	MRPL14	-0.0493529		Ssc.7619.1.A1_at	KIFC2	0.0776268
Ssc.23474.1.S1_at	MRPL32	-0.0488955		Ssc.29267.1.A1_at	PLEKHA7	0.0776087
Ssc.9901.1.A1_at	ALS2CR4	-0.0487148		Ssc.15937.1.S1_at	IGHM	0.0775526
Ssc.27454.1.S1_at	ATIC	-0.0486731		Ssc.29192.1.A1_at	SCTR	0.077229
Ssc.10819.1.S1_at	NIT2	-0.0485508		Ssc.25354.1.S1_at	KLK1	0.0771772
Ssc.17275.1.A1_at	VAPA	-0.0485129		AFFX-r2-TagO-3_at		0.0767641
Ssc.16577.1.A1_at	ACOX2	-0.0483832		Ssc.30298.1.A1_at	C9orf121	0.0767616
Ssc.16422.2.A1_at	PLAA	-0.0482422		Ssc.3564.1.A1_at	GATA1	0.0767393
Ssc.12723.1.S1_at	AMPH	-0.0481229		Ssc.15883.1.S1_at	PAK4	0.0767385
Ssc.1675.1.S1_at	TIMM13	-0.0477228		Ssc.28330.1.S1_at	LASP1	0.0766786
Ssc.856.1.S1_at	VCP	-0.0474305		Ssc.331.1.A1_at	LDLR	0.076623
Ssc.14.1.S1_at	DLAT	-0.0474222		Ssc.12154.1.A1_at	KIF1B	0.0765625
Ssc.11673.1.S1_at	UBE2E3	-0.0473479		Ssc.11579.1.A1_at	NP_115991	0.0764407
Ssc.7629.1.S1_at	TIMM23	-0.0471494		Ssc.15400.1.S1_at	KLF1	0.07639
Ssc.880.1.A1_at	BACE1	-0.0469539		Ssc.15771.1.A1_at	VMD2	0.0762184
Ssc.7943.1.S1_at	APEX1	-0.0461423		Ssc.16408.1.A1_at	STK11	0.0758914
Ssc.7021.1.A1_at	EPB41L2	-0.0460795		Ssc.16632.1.S1_at	PSORS1C2	0.0754073
Ssc.6346.1.S1_at	O43313	-0.0460392		Ssc.12159.1.A1_at	NCF1	0.07534
Ssc.19216.2.A1_at	Q96L07	-0.0459475		AFFX-Ssc-r2-Ec-bioB	bioB	0.0753048
Ssc.1831.2.S1_at	NP_777571	-0.0458765		Ssc.100.1.S1_at	TNF	0.0751926
Ssc.5451.1.S1_at	PSMC5	-0.0457649		Ssc.30037.1.A1_at	PIP5K1A	0.0751214
Ssc.20974.1.A2_at	GNS	-0.0457542		Ssc.4283.1.S1_at	BIN2	0.0749571
Ssc.17540.1.S1_at	Q9UFG8	-0.0457222		RPTR-Ssc-J01636-1_at	lacI	0.0748465
Ssc.13447.1.A1_at	SPFH1	-0.0457015		Ssc.29711.1.S1_at	NAV2	0.0745568
Ssc.10955.1.S1_at	MGST3	-0.0456119		Ssc.25921.1.S1_at	PHGDHL1	0.0745002
Ssc.1624.1.S1_at	RAD54L	-0.0453992		Ssc.17981.1.A1_at	THOC3	0.0744938
Ssc.26214.1.A1_at	ACBD3	-0.045212		Ssc.27496.2.S1_a_at	Q14159	0.0743153
Ssc.19751.1.S1_at	NP_057041	-0.045193		Ssc.1338.1.S1_at	BLVRB	0.0742781
Ssc.15704.1.S1_a_at	SFRS16	-0.0450347		Ssc.26320.1.A1_at	DMP1	0.0742698
Ssc.6737.1.S1_at	ITGAV	-0.0449933		Ssc.29300.1.A1_at	COL24A1	0.0740088
Ssc.859.1.S1_at	MRPL48	-0.0448961		Ssc.16121.1.A1_at	CRHR1	0.0739835
Ssc.3671.2.S1_a_at	FIBP	-0.0447946		AFFX-r2-Ec-bioB-M_at	bioB	0.0739696
Ssc.3550.1.S1_at	TM4SF1	-0.0447847		Ssc.24862.1.S1_at	PPP1R15B	0.0735114
Ssc.9345.1.S1_at	C13orf12	-0.0444748		Ssc.19693.1.A1_at	PRF1	0.0734829
Ssc.31189.1.S1_at	CHPT1	-0.0444679		Ssc.13808.1.A1_at	FSTL5	0.0733318
Ssc.21464.1.S1_at	PMPCB	-0.0443406		Ssc.11403.2.A1_at	SPTBN1	0.0732467
Ssc.7688.1.A1_at	ACAT1	-0.0443268		Ssc.9973.1.A1_at	Q8N866	0.0732381
Ssc.3049.1.S1_at	Q86WW8	-0.0442046		Ssc.3214.3.S1_at	RNASET2	0.0731386
Ssc.11660.1.A1_at	NP_660323	-0.0441537		Ssc.11900.1.A1_at	USP16	0.0731245
Ssc.30990.1.A1_at	HSPA14	-0.0441446		Ssc.5275.1.S1_at	CETN1	0.0730852
Ssc.15454.1.A1_at	Q9NP48	-0.0438831		Ssc.17251.1.A1_at	RIOK3	0.0730059
Ssc.21976.1.S1_at	KIAA0141	-0.0438277		Ssc.863.2.S1_at	LY6E	0.0729928
Ssc.26105.1.S1_at	HOOK3	-0.043785		Ssc.15146.3.A1_at	ICA1	0.0728107
Ssc.13904.2.S1_at	NP_510882	-0.0434452		Ssc.28033.1.A1_at	PRKWNK3	0.0727911
Ssc.24951.1.S1_at	PIGT	-0.0434365		Ssc.5600.2.S1_at	PPFIBP2	0.0727609
Ssc.19930.1.A1_at	NP_109590	-0.0431529		Ssc.16316.1.S1_at	CHAT	0.072623
Ssc.21684.1.S1_at	PHF16	-0.0429016		Ssc.7027.1.A1_at	UMODL1	0.0725895
Ssc.8204.1.A1_at	NP_150638	-0.0428295		Ssc.11453.1.A1_at	Q7Z6I8	0.0725726
Ssc.7574.1.A1_at	RGS7	-0.042696		Ssc.30587.1.A1_at	DDX47	0.0724738
Ssc.785.1.S1_at	COMT	-0.0424436		Ssc.24978.2.S1_at	SLC37A2	0.0724186
Ssc.25132.3.S1_a_at	RAD23B	-0.0422843		Ssc.25109.1.S1_at	SUPT16H	0.0723375
Ssc.9995.1.S1_at	NP_060917	-0.0422626		Ssc.17789.1.A1_at	OR8D2	0.0721918
Ssc.1229.1.A1_at	Q96I36	-0.0420716		Ssc.25965.1.S1_at	NCOA6	0.0721073
Ssc.4507.1.A1_at	MFN2	-0.0419732		Ssc.31093.1.A1_at	Q8NCN4	0.0720503
Ssc.8149.1.A1_at	FRZB	-0.041929		Ssc.15240.1.S1_at	IASP_HUMAN	0.0720016
Ssc.12546.1.A1_at	NP_113678	-0.0418725		Ssc.14085.1.A1_at	LRRTM3	0.0718683
Ssc.746.1.S1_a_at	ATP6V1H	-0.0418593		Ssc.29364.1.A1_at	NP_005790	0.0718217
Ssc.6041.2.A1_at	ETF1	-0.0418515		Ssc.16158.1.A1_at	GRIN1	0.0717375
Ssc.8205.1.A1_at	SEDL	-0.0418294		Ssc.29792.1.A1_at	Q8N0S9	0.0717218
Ssc.13759.1.S1_at	TUBGCP2	-0.0417121		Ssc.2773.1.S1_at	NP_056442	0.0717177
Ssc.21244.1.S1_at	TOMM7	-0.0416896		Ssc.11438.1.A1_at	CRSP8	0.0710847
Ssc.14227.1.A1_at	POGK	-0.04166		Ssc.7833.1.A1_at	ATP6V1C2	0.07093
Ssc.6662.1.S1_at	NP_705871	-0.0415891		Ssc.11219.3.A1_at	NP_054739	0.0708275
Ssc.2851.2.A1_at	GEMIN5	-0.0414684		Ssc.6205.1.S1_at	KIFC3	0.070801
Ssc.6685.1.S1_at	CALU	-0.0414586		Ssc.28025.1.A1_at	DNMT1	0.0707642
Ssc.7209.1.A1_at	COX11	-0.0411116		Ssc.22365.1.A1_at	ZBTB16	0.0706729
Ssc.13845.1.A1_at	ZNF286	-0.0410495		Ssc.17888.1.A1_at	PSMB7	0.0706543
Ssc.21871.1.S1_at	TRIO	-0.0410428		Ssc.25862.1.S1_at	AP1S3	0.0706393
Ssc.7688.2.S1_at	ACAT1	-0.0410003		Ssc.11443.1.A1_at	RELA	0.070637
Ssc.16709.1.A1_at		-0.0409968		Ssc.15862.1.A1_at	HHEX	0.0706326
Ssc.8139.1.S1_at	PHYH	-0.0409896		Ssc.20188.2.S1_at	Q8NAY9	0.0706063
Ssc.28335.1.S1_at	HBLD1	-0.0409763		Ssc.17899.1.A1_at	PPAP2A	0.070564
Ssc.21844.1.S1_at	NP_955449	-0.0408148		Ssc.24740.1.A1_at	Q8TBB6	0.0705029
Ssc.5133.1.S1_at	FXYD1	-0.0404835		Ssc.18396.1.A1_at	FUB3_HUMAN	0.0703375
Ssc.24271.1.S1_at	MAP1LC3A	-0.0404822		Ssc.18592.1.A1_at	MLL5	0.0699679
Ssc.27323.1.A1_at	MTA1	-0.039735		Ssc.18357.1.S1_at	DDX41	0.0699605
Ssc.4335.1.A1_at	WBP11	-0.0394688		Ssc.13765.1.A1_at	LALBA	0.0699518
Ssc.891.1.S1_at	Q6P2I3	-0.0391082		Ssc.433.1.S1_at	HCST	0.0698714
Ssc.28413.1.A1_at	UBXD2	-0.0385734		Ssc.1368.1.A1_at	WDR40A	0.0695965
Ssc.2654.1.S1_at	MRPL51	-0.0385295		Ssc.18781.2.S1_at	UST	0.0693138
Ssc.5171.1.S1_at	C2orf32	-0.0384964		Ssc.8326.1.A1_at	MRPL37	0.069293
Ssc.2907.1.A1_at	GORASP2	-0.0384505		Ssc.27602.1.A1_at	SOX10	0.0692703
Ssc.20943.1.S1_at	COMMD3	-0.0384343		Ssc.3442.1.S1_at	JJAZ_HUMAN	0.0692112
Ssc.7485.1.A1_at	GALK2	-0.0384313		Ssc.28459.1.A1_at	PRDM5	0.0691294
Ssc.884.2.S1_a_at	Q8TED6	-0.0383984		Ssc.24629.1.S1_at	INPP1	0.069122
SscAffx.26.1.S1_at	MTCO1	-0.0383291		Ssc.12586.1.A1_at	SORL1	0.0688263
Ssc.4781.1.S1_at	NP_659547	-0.0382864		Ssc.12811.1.A1_at	ITGB8	0.0687161
Ssc.30247.1.A1_at	MRPS35	-0.0382678		Ssc.4888.2.S1_at	Q6NUQ4	0.0686896
Ssc.2642.1.S1_at	TST	-0.0382037		Ssc.23494.2.A1_a_at	PTPRC	0.0686691
SscAffx.27.1.S1_at	MTCO1	-0.0381565		Ssc.16065.1.S1_at	O43789	0.068637
Ssc.17317.1.S1_at	NDUFA9	-0.0380216		Ssc.9494.1.A1_at	Q9H899	0.0686259
Ssc.29959.1.A1_at	GRPEL2	-0.037991		Ssc.22103.1.A1_at	TJP1	0.0685297
Ssc.24081.1.S1_at	NP_940909	-0.0378951		Ssc.8847.1.A1_at	MAST2	0.0684714
Ssc.816.1.S1_at	LEPR	-0.0377686		Ssc.15990.1.A1_at	RXRA	0.0683484
Ssc.6789.2.S1_at	Q9BWC9	-0.0376807		Ssc.8272.1.A1_at	TRPM3	0.0681868
Ssc.31007.1.A1_at	Q5VY43	-0.0376215		Ssc.16174.1.A1_at	T	0.0681133
Ssc.29279.1.A1_at	NP_006306	-0.0376033		Ssc.24482.1.A1_at	PLEKHA5	0.0678836
Ssc.5790.1.S1_at	UQCRC1	-0.0375936		Ssc.16149.1.A1_at	CDH3	0.0677884
Ssc.3021.1.A1_at	COVA1	-0.0374967		Ssc.428.10.A1_s_at	TCA_HUMAN	0.0677404
Ssc.11335.1.A1_at	NEK7	-0.037288		Ssc.16409.2.A1_at	ADARB1	0.067678
Ssc.20312.1.S1_a_at	C1orf41	-0.0371878		Ssc.19706.1.A1_at	MAPK8	0.0676138
Ssc.11785.1.A1_at	HADHB	-0.0370398		Ssc.21015.1.S1_at	TFAP2A	0.0675868
Ssc.19804.1.S1_at	SCAND1	-0.0369775		Ssc.18272.1.A1_at	TCIRG1	0.0675727
Ssc.7359.1.A1_at	SUMO1	-0.03687		Ssc.15925.1.A1_at	NEUROD1	0.0675234
Ssc.31183.1.S1_at	NP_689495	-0.0364972		Ssc.25539.1.S1_at	PPHLN1	0.0674835
Ssc.15393.1.S1_at	SIRT5	-0.0364497		Ssc.30527.1.A1_at	ZNF100	0.067419
Ssc.1092.1.A1_at	COX5B	-0.0362966		Ssc.26678.1.A1_at	PARD3	0.0674095
Ssc.10112.1.A1_at	MBTPS1	-0.0361648		Ssc.9505.1.A1_at	DYRK2	0.0673848
Ssc.9771.1.A1_at	ERG	-0.0361018		Ssc.11928.1.A1_at	SDHC	0.067331
Ssc.2010.1.S1_at	MRPL43	-0.0358383		Ssc.16132.1.A1_at	COL8A1	0.0671947
Ssc.3221.1.A1_at	NP_829882	-0.0358162		Ssc.6992.1.A1_at	ITGB4BP	0.0671922
Ssc.5269.1.S1_at	TMEM4	-0.0355425		Ssc.31150.1.A1_at	THBS2	0.0670271
Ssc.16579.1.S1_at	ATP5C1	-0.0353775		Ssc.10351.1.A1_at	PLAUR	0.0669795
Ssc.11754.2.S1_a_at	NP_064574	-0.035177		Ssc.16334.1.S2_at	BCL2L1	0.0666928
Ssc.24946.1.A1_at	Q86T76	-0.0351275		Ssc.6621.3.A1_at	C7orf11	0.0666232
Ssc.30890.1.A1_s_at	ERCC3	-0.0349612		Ssc.26663.1.A1_at	CNTN6	0.0665541
Ssc.6370.1.S1_at	MRPL11	-0.0347437		Ssc.22523.1.A1_at	Q8NBT0	0.0663384
Ssc.3726.1.S1_at	TAF11	-0.0347053		Ssc.714.1.S1_at	MLN	0.0663059
Ssc.17842.2.S1_a_at	STX8	-0.0345819		Ssc.25942.1.S1_at	ATBF1	0.0662272
Ssc.11673.2.S1_at	UBE2E3	-0.0345196		Ssc.21676.1.A1_at	SLC2A2	0.0661801
Ssc.8077.1.S1_at	DDX1	-0.0343778		Ssc.18593.2.A1_at	AKAP13	0.066134
Ssc.11677.1.A1_at	SLC25A3	-0.0342958		Ssc.8897.1.A1_at	BAI1	0.0660582
Ssc.30503.1.A1_at	ZCCHC6	-0.0341119		Ssc.13225.1.A1_at	MAP3K9	0.0657201
Ssc.2769.1.A1_at	MRPL30	-0.0340512		Ssc.15889.1.A1_at	SREBF2	0.0656343
Ssc.17523.2.S1_a_at	MRPL33	-0.0339594		Ssc.4419.2.S1_at	CSNK1E	0.0656298
Ssc.10151.1.A1_at	TSN	-0.0338912		Ssc.9941.2.S1_at	SLIT1	0.0655916
Ssc.16950.1.S1_at	BAT3	-0.0337683		Ssc.28290.1.A1_at	C20orf112	0.0654901
Ssc.20965.1.S1_at	RABAC1	-0.0337524		Ssc.21601.2.S1_at	TOE1	0.0654802
Ssc.1346.1.S1_at	PSD6_HUMAN	-0.0336895		Ssc.26203.1.S1_at	KIF12	0.065437
Ssc.17599.1.S1_at	VAPB	-0.0336642		Ssc.11339.2.A1_at	POLDIP3	0.0653723
Ssc.5145.2.S1_at	HSPA6	-0.0335562		AFFX-BioB-M_at	bioB	0.0652959
Ssc.10926.1.A1_at	SLC35F5	-0.0335321		Ssc.18696.1.A1_at	ELOVL3	0.0647112
Ssc.29044.2.A1_at	NP_005876	-0.0334511		Ssc.25175.2.S1_at	CKLFSF3	0.0645831
Ssc.24058.1.A1_at	TUBGCP5	-0.0332749		Ssc.11954.3.S1_at	EPB41	0.0645376
Ssc.13946.1.A1_a_at	UBE2A	-0.0330675		Ssc.24955.1.S1_at	WDR3	0.0644351
Ssc.18191.1.S1_at	MRPL20	-0.0329275		Ssc.948.1.A1_at	NP_055144	0.0643547
Ssc.13954.1.A1_at	Q5VV17	-0.0328147		Ssc.20364.1.S1_at	NP_835488	0.0642762
Ssc.2275.1.A1_at	PARK7	-0.0324841		Ssc.24651.1.S1_at	TRMT1	0.0642713
Ssc.8904.1.A1_at	ADAMTSL3	-0.0324655		Ssc.17806.1.S1_at	TCA_HUMAN	0.0641868
Ssc.26825.1.S1_at	ZNF330	-0.0324601		Ssc.30590.1.A1_at	TTC7A	0.0641802
Ssc.3197.1.S1_at	NP_991330	-0.0322475		Ssc.2472.3.S1_at	Q8WUJ1	0.0641091
Ssc.6494.1.A1_at	Q6UW68	-0.0321877		Ssc.24941.1.S1_at	Q96EY9	0.064076
Ssc.5284.1.S1_at	SLC25A4	-0.032078		AFFX-Ssc-r2-Ec-bioC	bioC	0.0639875
Ssc.26067.1.S1_at	PODXL	-0.0320452		Ssc.4748.1.S1_at	PPP1R14C	0.0639294
Ssc.11448.1.A1_at	GEMIN5	-0.0320398		Ssc.27248.1.S1_at	Q9BSE4	0.0639124
Ssc.17472.1.S1_at	Q96BQ5	-0.0319718		Ssc.7344.1.A1_at	SLC1A1	0.0638524
Ssc.494.1.S1_at	NP_940905	-0.0318313		Ssc.19027.2.A1_at	RAPGEF3	0.0637835
Ssc.7735.1.S1_at	ARPC1A	-0.0316343		Ssc.6605.2.A1_at	HDLBP	0.063781
Ssc.21968.1.S1_at	CLNS1A	-0.0314586		Ssc.16334.1.S1_at	BCL2L1	0.0637598
Ssc.8554.2.S1_at	MRPL18	-0.0314257		Ssc.16226.1.S1_at	ODF1	0.0637412
Ssc.10642.1.S1_at	CTNNA3	-0.031355		Ssc.15777.1.A1_at	CTDSP1	0.0637058
Ssc.18436.3.A1_a_at	RNF7	-0.0312785		Ssc.29348.1.A1_at	GPM6A	0.063658
Ssc.21225.1.S1_at	NP_115569	-0.0311036		Ssc.26879.1.S1_at	TNFSF12	0.0636435
Ssc.5264.1.A1_at	UGP2	-0.0309639		Ssc.21614.1.A1_at	Q8WUT3	0.0635126
Ssc.19917.1.S1_at	Q9H5X1	-0.030797		Ssc.18480.2.A1_at	ITPA	0.0635001
Ssc.13790.1.A1_at	PSMD1	-0.0306461		Ssc.23546.2.A1_at	TAP1	0.0634847
Ssc.30270.1.A1_at	ADAMTS9	-0.0306215		Ssc.29783.1.A1_at	DHX9	0.0633358
Ssc.9572.1.A1_at	MYO10	-0.03044		Ssc.30311.1.A1_at	CARD14	0.0632746
Ssc.14094.1.A1_at	SARA2	-0.0304303		Ssc.17770.1.A1_at	IGKC	0.063249
Ssc.18386.1.A1_at	Q8N1N8	-0.0304021		Ssc.20062.1.A1_at	NP_006691	0.0632057
Ssc.7861.1.A1_at	MAP2K1	-0.0302862		Ssc.18561.2.A1_at	KCNQ1	0.0631866
Ssc.8483.1.A1_at	IARS	-0.0302854		Ssc.19359.1.A1_at	MBP	0.0631361
Ssc.3897.1.S1_at	GPSN2	-0.0302825		Ssc.18473.1.A1_at	ARRB2	0.0631247
Ssc.29040.1.A1_at	Q6NT76	-0.0301359		Ssc.10433.1.A1_at	OSBPL3	0.0631142
Ssc.20606.1.S1_at	EIF4G1	-0.0299411		Ssc.2676.1.A1_at	NP_006653	0.0627719
Ssc.18170.1.S1_at	ATP5B	-0.029839		Ssc.11521.1.A1_at	Q9BWG1	0.062709
Ssc.21536.1.A1_at	MAPKAP1	-0.0298198		Ssc.22041.1.S1_at	Q8NA55	0.0627035
Ssc.4753.1.A1_at	TEK	-0.02977		Ssc.21552.1.A1_at	PRPSAP1	0.062489
Ssc.6549.1.S1_at	TNFAIP1	-0.0296671		Ssc.29397.1.A1_at	MAGI1	0.0624845
Ssc.17183.1.S1_at	ATP5D	-0.0296662		Ssc.24865.1.A1_at	XPO5	0.062034
Ssc.9029.1.S1_at	CST3	-0.029583		Ssc.16128.1.S1_at	HCRTR2	0.0619415
Ssc.21970.1.S1_at	ARD1	-0.0295165		Ssc.19356.2.S1_at	MPP1	0.0619152
Ssc.12219.1.A1_at	COX4I1	-0.0294907		Ssc.19701.1.S1_at	NP_057095	0.0618472
Ssc.2095.1.S1_at	VEGFB	-0.0294112		Ssc.16622.1.A1_at	SSTR5	0.0618356
Ssc.20897.1.S1_at	ATP5F1	-0.0293624		Ssc.2845.3.S1_at	O60336	0.0617555
Ssc.4336.1.A1_at	SH3YL1	-0.0293493		Ssc.12990.1.A1_at	MNAT1	0.0617411
Ssc.30810.1.S1_at	MITF	-0.029019		Ssc.1762.1.S1_at	PLA2G10	0.0617391
Ssc.1958.1.S1_at	COPB2	-0.0290021		Ssc.25441.1.A1_at	Q9NVL6	0.0617344
Ssc.8241.1.A1_at	PPM2C	-0.0288872		Ssc.23949.2.S1_at	SFXN2	0.0616848
Ssc.20733.1.S1_at	Q96CT7	-0.0286665		Ssc.23794.1.A1_at	TGFBR1	0.0616688
Ssc.17417.1.S1_at	KIF1B	-0.0286259		Ssc.9465.1.A1_at	SNX27	0.0614409
Ssc.2429.1.S1_at	ROCK2	-0.0285999		Ssc.16722.2.S1_at	C2orf22	0.0614278
Ssc.22259.1.A1_at	MAP2K4	-0.0285976		Ssc.25079.1.S1_at	Q8NDT3	0.0611811
Ssc.12247.1.A1_at	FAF1	-0.0284824		Ssc.12176.2.A1_at	GPRC5C	0.0610292
Ssc.1697.1.S1_at	NUCB1	-0.028415		Ssc.15248.3.S1_at	APLP2	0.0610175
Ssc.14003.1.S1_a_at	CTNNB1	-0.0282869		Ssc.17926.1.A1_at	Q86Y68	0.0610158
Ssc.6729.1.S1_at	ATP5A1	-0.0281441		Ssc.19206.2.S1_at	PARP8	0.0608306
Ssc.2238.1.S1_at	Q68E01	-0.0280271		Ssc.428.9.A1_at	TCA_HUMAN	0.0607482
Ssc.4213.1.S1_at	COQ4	-0.0280156		Ssc.30417.1.A1_at	Q8N682	0.060737
Ssc.1111.1.S1_at	C2orf28	-0.0277841		Ssc.15910.1.A1_at	PNOC	0.060734
Ssc.12901.2.A1_at	CASK	-0.0277463		Ssc.7898.1.A1_at	C10orf9	0.0606606
Ssc.21431.2.S1_at	ZNF183	-0.0277016		Ssc.28183.1.A1_at	Q96C48	0.0606533
Ssc.17540.2.A1_at	PRKAR2A	-0.0276897		Ssc.30398.1.A1_at	IHPK2	0.0605789
Ssc.20400.1.S1_at	CTBP2	-0.0275261		Ssc.26805.1.S1_at	NP_060230	0.0604085
Ssc.8477.1.A1_at	DCTN4	-0.0275078		Ssc.25890.1.S1_at	HCK	0.0602677
Ssc.27406.1.S1_at	TRIM45	-0.0274939		Ssc.26097.1.S1_at	Q8IVF9	0.0602313
Ssc.8679.1.A1_at	INSR	-0.0274906		Ssc.27412.1.S1_at	PDGFD	0.0601538
Ssc.25561.1.A1_at	PWP1_HUMAN	-0.0272784		Ssc.22289.1.A1_at	Q6ZRI6	0.0601131
Ssc.17250.1.S1_at	QDPR	-0.0271608		Ssc.27511.1.S1_at	SAMD12	0.0600299
Ssc.17618.1.S1_at	Q8NAX4	-0.027122		Ssc.24490.2.A1_at	ELOVL5	0.0599717
Ssc.1226.1.S1_at	RNUT1	-0.0270785		Ssc.22989.1.A1_at	DOCK1	0.0599054
Ssc.30581.1.A1_at	CDC14A	-0.0270612		Ssc.1775.3.A1_at	CUTL1	0.0599042
Ssc.4669.2.S1_at	VPS52	-0.0270426		Ssc.18981.1.A1_at	DGAT1	0.0598953
Ssc.4188.1.S1_at	HM13	-0.0269878		Ssc.11351.3.A1_at	ATP7B	0.0598686
Ssc.10395.1.A1_at	TAF9	-0.026886		Ssc.23504.1.S1_at	TBX21	0.0597613
Ssc.17595.1.S1_at	TOM1L1	-0.0268222		Ssc.23796.1.S1_at	PTPN1	0.0597395
Ssc.959.1.S1_at	Q9BPY3	-0.0268133		Ssc.16343.1.S1_at	BCL2L7P1	0.0595357
Ssc.1388.1.S1_at	NUDT2	-0.0267838		Ssc.26574.1.A1_at	PPARD	0.0594627
Ssc.6413.1.A1_at	RNH	-0.0267564		Ssc.9174.1.A1_at	NDUFS3	0.0594269
Ssc.21998.2.S1_at	MCF2L	-0.026517		Ssc.16814.2.S1_at	O60429	0.0590757
Ssc.1271.3.S1_at	NP_057160	-0.0262905		Ssc.15946.1.A1_at	IGHM	0.0588149
Ssc.22778.1.S1_at	SOX5	-0.0261806		Ssc.12891.1.A1_at	BCAR3	0.0587283
Ssc.13904.1.S1_at	NP_510882	-0.0261719		Ssc.17783.1.S1_a_at	TCA_HUMAN	0.0586805
Ssc.8071.1.S1_at	AD16_HUMAN	-0.0261319		Ssc.28999.1.A1_at	TXK	0.0586368
Ssc.5893.1.S1_at	DOCK7	-0.0260677		Ssc.6947.1.S1_at	ATP5E	0.0585017
Ssc.5907.1.S1_at	CUL1	-0.0260398		Ssc.25661.1.S1_at	ALDH3B1	0.0584422
Ssc.7328.1.S1_at	SF3B5	-0.0258987		Ssc.16072.1.A1_at	NP_001005162	0.0583401
Ssc.19458.1.S1_at	Q8TAB9	-0.0258479		Ssc.16385.1.A1_at	MAP3K11	0.0583327
Ssc.11562.1.S1_s_at	NFIC	-0.0257756		Ssc.26306.1.S1_at	Q8NAY9	0.0583104
Ssc.9051.1.A1_at	LTBP3	-0.0257633		Ssc.27931.2.A1_at	Q9H6E4	0.0582845
Ssc.6063.1.S1_at	PIN1L	-0.0255912		Ssc.1055.1.A1_at	MTM1	0.0582417
Ssc.19567.1.S1_at	TRAF7	-0.0254513		Ssc.16308.1.S1_at	HLA-H	0.0582236
Ssc.11742.1.S1_at	GPX4	-0.0252688		Ssc.25306.1.S1_at	KRTAP12-1	0.058208
Ssc.7418.1.A1_at	Q6NW27	-0.025264		Ssc.28466.1.A1_at	HLX1	0.0581397
Ssc.12576.1.A1_at		-0.025244		Ssc.16411.1.S1_at	TTYH3	0.0579619
Ssc.24290.1.S1_at	BLOC1S1	-0.0252165		Ssc.18536.2.A1_at	sep-06	0.0578446
Ssc.1619.1.S1_at	PSCD2L	-0.0252025		Ssc.21408.2.S1_at	DNAJC3	0.0578085
Ssc.18356.1.S1_at	NAT5	-0.0251191		Ssc.20080.1.S1_at	OAZ1	0.0577748
Ssc.10099.1.S1_at	SEC24B	-0.0251145		Ssc.4258.2.S1_at	NP_570139	0.057573
Ssc.1241.1.S1_at	HSPE1	-0.0249827		RPTR-Ssc-J01636-3_at	lacY	0.0574839
Ssc.30641.1.S1_at	ATP5L	-0.0249598		Ssc.25117.1.A1_at	KIFC1	0.0574292
Ssc.5458.1.S1_at	TL19_HUMAN	-0.0248632		Ssc.9778.1.S1_at	COL1A1	0.0574048
Ssc.9742.1.S1_s_at	COX5A	-0.0248566		Ssc.28402.1.A1_at	PTPRT	0.0573938
Ssc.19615.1.A1_a_at	TNNT3	-0.0248527		Ssc.12809.4.S1_a_at	NP_060177	0.0573239
Ssc.2471.1.A1_at	C2orf25	-0.0245888		Ssc.12961.1.A1_at	CPA6	0.0571399
Ssc.1543.1.A1_at	FAM3A	-0.0244832		Ssc.30489.1.A1_at	Q6IA07	0.0571244
Ssc.1126.1.A1_at	SMPDL3A	-0.0242307		Ssc.9069.2.S1_at	RAI3	0.0571172
Ssc.6561.1.A1_at		-0.0242145		Ssc.9116.1.A1_at	SLC39A2	0.0570474
Ssc.28893.1.A1_at	CTSD	-0.0241809		Ssc.14470.1.S1_at	MSN	0.056959
Ssc.6013.1.A1_at	NT5E	-0.0241187		Ssc.16213.1.A1_x_at	HLA-DRB2	0.0568647
Ssc.1687.1.S1_at	NDUFB10	-0.0240099		Ssc.15853.2.S1_at	TCA_HUMAN	0.0568415
Ssc.395.1.A1_at	CSNK2B	-0.0239809		Ssc.19457.1.A1_at	Q6PI29	0.056659
Ssc.20319.1.S1_at	PL6_HUMAN	-0.0239348		Ssc.20206.1.S1_at	RPL17	0.0563974
Ssc.1315.1.A1_at	NP_057725	-0.0238518		Ssc.18038.1.A1_at	MAP3K8	0.0563369
Ssc.26363.1.S1_at	HS2ST1	-0.0237772		Ssc.16838.3.S1_at	DPF2	0.0563115
Ssc.16827.1.S1_at	CLSTN1	-0.0236915		Ssc.6341.2.S1_at	NP_775815	0.0562307
Ssc.12543.1.A1_at	TBC1D7	-0.023392		Ssc.25521.1.S1_at	GMDS	0.0562159
Ssc.1911.1.A1_at	PSMC1	-0.0232067		Ssc.9098.1.A1_at	CHCHD6	0.0562018
Ssc.2571.1.S1_at	PLD3	-0.0231935		Ssc.25464.1.S1_at	RP26	0.0561558
Ssc.4157.1.A1_at	SA50_HUMAN	-0.0231528		Ssc.18560.1.S1_at	SLC31A1	0.0558237
Ssc.21783.1.S1_at	MRPL2	-0.0228403		Ssc.9284.2.A1_at	Q6UKI4	0.0557483
Ssc.17615.1.S1_at	NME7	-0.0227662		Ssc.19543.1.S1_at	SIGLECP3	0.055686
Ssc.3708.1.S1_at	N7BM_HUMAN	-0.0226734		Ssc.1392.1.S1_at	PSD2	0.0555823
Ssc.7362.2.S1_at	EPRS	-0.0226691		Ssc.21335.1.S1_at	NCOR1	0.0555693
Ssc.22738.1.A1_at	Q8NHE2	-0.0224837		Ssc.12549.1.S1_at	NP_056053	0.0553341
Ssc.17034.1.S1_at	SNX1	-0.0223974		Ssc.15889.1.S1_at	SREBF2	0.0553104
Ssc.26720.1.S1_at	NP_789843	-0.0220424		Ssc.12980.1.A1_at	POLR2I	0.0551929
Ssc.2537.1.A1_at	BRD4	-0.0219333		Ssc.28239.1.A1_at	SPTBN1	0.0551311
Ssc.19282.1.S1_at	Q6ZR64	-0.0218345		Ssc.2222.1.A1_at	LRCH4	0.0551015
Ssc.2559.1.S1_at	S100A16	-0.0216986		Ssc.28361.1.A1_at	ACTA2	0.05498
Ssc.1345.1.S1_at	Q8N5X5	-0.0215104		Ssc.19011.1.S1_at	Q96CW6	0.0549455
Ssc.30975.1.S1_at	FAM45A	-0.0214324		Ssc.28718.1.S1_at	NP_001003682	0.0549229
Ssc.12403.1.A1_at	Q96BW9	-0.0213341		Ssc.28245.1.A1_at	Q96FJ4	0.0549062
Ssc.4698.1.A1_at	KRT8	-0.0213324		Ssc.3286.2.S1_at	MTPN	0.0547429
Ssc.5091.1.A1_at	Q8N5G0	-0.021302		Ssc.27352.1.S1_at	Q5TGG9	0.0546523
Ssc.19838.1.S1_at	C11orf2	-0.0209968		Ssc.26013.1.S1_at	PLEKHH2	0.0546442
Ssc.868.1.S1_at	CHCHD2	-0.0209711		Ssc.21972.1.A1_at	DGKG	0.0546319
Ssc.11184.1.S1_at	DAD1	-0.0209448		Ssc.26343.1.S1_at	NGB	0.0545568
Ssc.20489.1.S1_at	MDK	-0.0209245		Ssc.1505.1.A1_at	NCOR2	0.054453
Ssc.8762.1.A1_at	DAG1	-0.0208631		Ssc.26869.1.S1_at	BRD8	0.0542957
Ssc.6534.1.S1_at	YIF1	-0.0207951		Ssc.23299.2.S1_at	C9orf7	0.0541612
Ssc.1204.1.S1_at	CUGBP1	-0.0207381		Ssc.6493.3.S1_at	RBMS1	0.0540968
Ssc.1181.1.S1_at	CTSB	-0.0205619		Ssc.12997.1.A1_at	Q9BSW6	0.0540787
Ssc.30373.1.A1_at	PDE5A	-0.0205271		Ssc.12269.1.A1_at	S100A2	0.0540408
Ssc.18739.1.A1_a_at	NP_659471	-0.0203817		Ssc.10064.1.S1_at	KCNMB1	0.0540288
Ssc.30971.1.A1_s_at	UBE2E3	-0.0201652		Ssc.26950.1.S1_at	TFPI	0.0539213
Ssc.6277.1.A1_at	PCNT2	-0.0201445		Ssc.13045.1.A1_at	CBL	0.0537883
Ssc.30816.1.A1_s_at	UQCRB	-0.0201149		Ssc.12448.1.S1_at	PTPRJ	0.0537795
Ssc.18474.1.S1_at	EIF2B3	-0.0199317		Ssc.7698.1.S1_at	DAF	0.0536828
Ssc.11235.1.S1_at	SERPINH1	-0.0197858		Ssc.579.1.S1_at	MIB1	0.0536423
Ssc.23328.1.S1_at	Q9BUJ0	-0.0197512		Ssc.21188.1.S1_at	CLDN6	0.0535644
Ssc.10556.1.S1_at	BAZ2B	-0.0197078		Ssc.11181.1.S1_at	CSN2	0.0535629
Ssc.7733.1.S1_at	Q96LU5	-0.0196662		Ssc.29740.1.A1_at	MRPS23	0.0534095
Ssc.14094.2.S1_at	SARA2	-0.0196579		Ssc.29827.1.A1_at	GRK4	0.0532936
Ssc.20426.1.S1_at	TXNL2	-0.0194709		Ssc.21661.3.A1_at	TCF12	0.0532496
Ssc.24012.1.S1_at	TSN	-0.0193197		Ssc.27597.1.S1_at	SLC22A8	0.0531588
Ssc.10541.1.S1_a_at	UBC	-0.0192845		Ssc.7857.2.S1_at	CHAF1A	0.0529048
Ssc.6448.1.S1_at	Q6GMV3	-0.0191529		Ssc.26519.1.A1_at	KCNQ5	0.0527519
Ssc.2036.1.S1_at	RUVBL2	-0.0191295		Ssc.7211.1.A1_at	HDAC6	0.0526922
Ssc.5643.1.A1_at	SOAT1	-0.0188804		Ssc.5503.3.A1_at	C8orf2	0.052531
Ssc.22033.1.S1_at	ACP2	-0.0188358		Ssc.14478.1.S1_at	IGHM	0.0525128
Ssc.17619.1.S1_at	NUDC	-0.0185714		Ssc.13695.1.A1_at	LGALS8	0.0522872
Ssc.2416.1.S1_at	DHRS6	-0.0185506		Ssc.30597.1.A1_at	Q9BWG1	0.0521947
Ssc.2838.1.S1_at	Q7Z431	-0.018538		Ssc.26988.1.A1_at	DNAJD1	0.0520668
Ssc.16843.1.S1_at	PSMD3	-0.0185058		Ssc.27021.1.S1_at	Q5SY80	0.0520073
Ssc.3822.1.S1_at	GNL3L	-0.0184515		Ssc.29317.1.A1_at	GALNT10	0.0519776
Ssc.10040.1.S1_at	RAB2	-0.0182347		Ssc.21673.1.A1_at	TNNI1	0.0518591
Ssc.24406.1.A1_at	NP_064619	-0.0181882		Ssc.27480.1.S1_at	TDGF3	0.051821
SscAffx.36.1.S1_at	MTCO1	-0.0181866		Ssc.5597.2.A1_at	Q96MB7	0.0517011
Ssc.8428.1.S1_at	Q96G68	-0.0181165		Ssc.4948.1.S1_at	UBE2R2	0.0516207
Ssc.20851.1.A1_at	Q9H019	-0.0180246		Ssc.6287.1.S1_at	KIAA0685	0.0515121
Ssc.6364.1.S1_at	DDX20	-0.0179574		Ssc.2455.1.S1_at	PUNC	0.0515057
Ssc.28409.1.S1_at	FXC1	-0.0178796		Ssc.18555.1.S1_at	MYOCD	0.0514928
Ssc.4449.1.S1_at	EBF	-0.0178427		Ssc.12882.1.A1_at	SH3MD1	0.0514573
Ssc.17108.1.S1_at	NPEPPS	-0.0178156		Ssc.12743.1.A1_at	SUPT5H	0.0514264
Ssc.5805.1.A1_at	YWHAE	-0.0176194		Ssc.22739.1.S1_at	ME1	0.0512903
Ssc.7591.1.A1_at	U315_HUMAN	-0.0175474		Ssc.14126.1.A1_at	C6orf32	0.0511281
Ssc.6488.1.S1_at	COQ3	-0.0173707		Ssc.22846.1.A1_at	Q8IV13	0.0510618
Ssc.8440.1.S1_at	GDI1	-0.0172424		Ssc.8749.1.A1_at	COL6A3	0.0510124
Ssc.9937.2.A1_at	POLR3K	-0.017225		Ssc.21692.1.A1_at	C14orf102	0.0509111
Ssc.20409.1.S1_at	NP_114111	-0.0172195		Ssc.15838.1.S1_at	HCRTR1	0.0508152
Ssc.21169.1.S1_at	SLC18A2	-0.0171275		Ssc.21728.1.S1_a_at	MAN1A2	0.0508041
Ssc.15266.1.S1_at	HPGD	-0.016731		Ssc.22308.1.A1_at	ELMO1	0.0507971
Ssc.7608.1.A1_at	ARL10C	-0.0166945		Ssc.9366.1.A1_at	Q8N2Y7	0.0507337
Ssc.4025.1.S1_at	WNT3	-0.0165372		Ssc.16107.1.S1_at	GHSR	0.0506573
Ssc.4795.1.S1_at	MRPS15	-0.0164506		Ssc.11089.1.S1_at	Q969X0	0.0506511
Ssc.14458.1.A1_at	CDK2AP1	-0.0163887		Ssc.638.1.S1_at	UBA52	0.0505667
Ssc.7032.1.S1_at	ECHS1	-0.0163813		Ssc.19770.1.S1_at	Q6MZP8	0.0505489
Ssc.4542.1.A1_at	Q9C0B1	-0.0163726		Ssc.10851.1.S1_at	WFDC3	0.0504636
Ssc.7572.1.A1_at	ACADSB	-0.0163468		Ssc.24632.1.A1_at	POU6F2	0.0504631
Ssc.19303.1.S1_at	TEX11	-0.0163164		Ssc.15571.1.A1_at		0.0504619
Ssc.9253.1.A1_at	FZD7	-0.0162407		Ssc.13056.1.A1_at	ITPR3	0.0504345
Ssc.10530.1.A1_at	PEG3	-0.0161958		Ssc.7534.1.A1_at	C9orf119	0.0502785
Ssc.28344.1.S1_at	ZCSL2	-0.0161595		Ssc.17794.1.A1_at	TCA_HUMAN	0.0501733
Ssc.20992.1.A1_at	UBE2E2	-0.0161377		Ssc.16174.1.S1_at	T	0.0501589
Ssc.23768.1.S1_at	KIAA0252	-0.015841		Ssc.17582.1.A1_a_at	NP_775498	0.0500765
Ssc.5334.3.S1_a_at	O75208	-0.0157716		Ssc.14426.1.A1_at	CADPS2	0.0499439
Ssc.818.2.A1_at	RAF1	-0.0156925		Ssc.24476.1.A1_at	NRP2	0.0499437
Ssc.20060.1.A1_at	TRIP12	-0.015532		Ssc.17980.1.S1_at	NFATC4	0.049937
Ssc.11103.1.S1_at	MDH1	-0.0154767		Ssc.15830.1.S1_at	RARB	0.0499357
Ssc.15583.1.S1_at	GHR	-0.0154702		Ssc.17947.1.A1_at	MT3	0.0496681
Ssc.11795.1.S1_at	KEAP1	-0.015218		Ssc.3016.2.S1_at	EMILIN2	0.0495368
Ssc.29562.1.A1_at	Q8N3G8	-0.0150927		Ssc.5376.2.S1_at	CD3Z	0.0494528
Ssc.1860.1.S1_at	TCTEL1	-0.0150771		Ssc.2545.1.A1_at	NP_060945	0.0494405
Ssc.5337.1.S1_at	DDEF2	-0.0150404		Ssc.11730.2.A1_at	NP_067051	0.0493914
Ssc.19579.3.S1_at	NR2F2	-0.0150254		Ssc.11254.1.A1_at	ZNF34	0.0493794
Ssc.11884.1.A1_at	CBFA2T2	-0.014987		Ssc.21942.2.S1_at	Q8WUA8	0.0493633
Ssc.27336.1.A1_at	TEX27	-0.0149715		Ssc.13257.1.A1_at	NP_004873	0.0493095
Ssc.18531.1.S1_at	VDAC2	-0.0149133		Ssc.2108.1.S2_at	PIP5K2A	0.0492144
Ssc.3467.1.S1_at	Q5T9X8	-0.0147213		Ssc.16028.1.A1_at	TIMP3	0.0490878
Ssc.19954.1.S1_at		-0.0146185		Ssc.3081.1.S1_at	TARA_HUMAN	0.0490675
Ssc.23964.1.S1_a_at	CCM1	-0.0144592		Ssc.6802.1.A1_at	CCNA1	0.0489553
Ssc.1933.1.S1_at	TRAP1	-0.0142299		Ssc.30793.1.A1_at	DLG2	0.0489506
Ssc.12925.1.A1_at	TXNDC7	-0.0141673		Ssc.16370.1.S1_at	ESR2	0.0489439
Ssc.22018.1.S1_at	MRPL41	-0.0141653		Ssc.21863.1.S1_at	NR6A1	0.0488775
Ssc.18719.1.S1_at	NUDT12	-0.0141463		Ssc.15787.1.S2_at		0.0488446
Ssc.28706.1.S1_at	CBX7	-0.0138494		Ssc.8755.1.A1_at	TEGT	0.0487978
Ssc.2066.1.S1_at	GLRX2	-0.0137398		Ssc.26672.1.S1_at	Q9UGY1	0.0487695
Ssc.24330.1.S1_at	CYP7B1	-0.0135032		Ssc.17800.1.S1_at	TCA_HUMAN	0.0485138
Ssc.9131.1.A1_at	LRRFIP2	-0.013124		Ssc.28015.1.A1_at	CDC7	0.0483744
Ssc.17916.1.S1_at	Q9BQD7	-0.0131192		Ssc.15968.1.A1_at	ATRN	0.0481882
Ssc.15710.1.A1_at	ECHDC1	-0.0130904		Ssc.21248.1.S1_at	DEF6	0.048107
Ssc.11969.1.A1_at	FARP1	-0.0130353		Ssc.18794.1.A1_at	DLEC1	0.048017
Ssc.26019.1.S1_at	VPS35	-0.0128518		Ssc.11105.2.S1_at	Q6IQ49	0.0480019
Ssc.29447.1.A1_at	CCDC6	-0.0128388		Ssc.27293.1.A1_at	HPRT1	0.0479319
Ssc.23517.1.S1_at	NP_872353	-0.0128086		Ssc.16275.1.S1_at	IGHM	0.0478762
Ssc.13397.1.S1_at	ARL3	-0.012701		Ssc.29857.1.A1_at	SAE1_HUMAN	0.0478663
Ssc.15675.1.S1_at	SBDS	-0.0126028		Ssc.2107.1.A1_at	C10orf46	0.0478067
Ssc.1657.1.S1_at	ABCC5	-0.0125867		Ssc.19673.1.S1_at	CD3D	0.0477252
Ssc.15239.1.S1_at	DBT	-0.0125352		Ssc.27460.1.S1_at	NP_057709	0.0477244
Ssc.5142.1.S1_at	ENPP2	-0.0121729		Ssc.11590.1.A1_at	HDGF	0.0477161
Ssc.10949.1.S1_at	GBAS	-0.0121665		Ssc.30151.1.A1_at	Q96S00	0.0476849
Ssc.5603.1.S1_at	LANCL2	-0.012165		Ssc.11685.2.A1_at	LOXL4	0.0476268
Ssc.18221.1.S1_at	KIAA0368	-0.0118723		Ssc.5569.2.S1_at	THRA	0.0476209
Ssc.4347.1.A1_at	FKBP9L	-0.011853		Ssc.5303.2.S1_a_at	DNAL4	0.0475922
Ssc.1537.1.S1_at	NP_006546	-0.0116571		Ssc.16356.1.A1_at	COMP	0.0475908
Ssc.25853.1.A1_at	RAB23	-0.0116098		Ssc.11436.1.A1_at	RAB11FIP5	0.0475774
Ssc.3407.1.S1_at	KIAA1423	-0.0114521		Ssc.18683.1.S1_at	Q96ER9	0.0475154
Ssc.2739.1.S1_at	SELS_HUMAN	-0.0114477		Ssc.25603.1.S1_at	FOXR1	0.0473604
Ssc.18444.1.S1_at	GARS	-0.0113778		Ssc.23834.2.S1_at	SUSD3	0.0473068
Ssc.15729.1.A1_at	UBE2E1	-0.0111544		Ssc.30265.1.A1_at	ACACA	0.0472524
Ssc.4861.1.S1_at	HECTD1	-0.0111018		Ssc.3785.2.S1_at	SRRM2	0.0471087
Ssc.15237.1.S1_at	NP_057568	-0.0108728		Ssc.27036.1.A1_at	DPYD	0.0469551
Ssc.17292.1.S1_at	FH	-0.0106473		Ssc.23913.1.A1_at	NPHS2	0.0469097
SscAffx.30.1.S1_at	MTCO1	-0.0105078		Ssc.22274.1.A1_at	SLC23A3	0.0468936
Ssc.2758.1.S1_at	POLR2J	-0.0103211		Ssc.60.1.A1_at	OPTC	0.0467588
Ssc.17285.1.A1_at	COPS5	-0.0102799		Ssc.12768.1.A1_at	IL1RAPL1	0.0467223
Ssc.3162.1.S1_at	PA2G4	-0.0101409		Ssc.7425.1.A1_at	ZNF564	0.0467016
Ssc.12724.1.S1_at	ATXN10	-0.00989103		Ssc.13884.1.A1_at	IFI16	0.0466073
Ssc.7122.1.A1_at	ARMCX4	-0.00988817		Ssc.22295.1.A1_at	SCRN3	0.0464125
Ssc.27325.1.S1_at	TTC3	-0.00982273		Ssc.30381.1.A1_at	FGF14	0.0463959
Ssc.4198.1.S1_at	Q8N134	-0.00969315		Ssc.21141.1.S1_at	NP_068577	0.0463275
Ssc.4990.1.S1_at	Q6P3X2	-0.00959384		Ssc.23492.1.S1_at	MYD88	0.0462273
Ssc.24276.1.S1_a_at	KCY_HUMAN	-0.00958729		Ssc.6264.2.A1_at	COG7	0.0462067
Ssc.11458.1.S1_at	C14orf1	-0.00951385		Ssc.23513.1.S1_at	SATB1	0.046172
Ssc.16187.1.S1_at	PTGDS	-0.0095135		Ssc.21091.1.S1_at	MYO1F	0.0460976
Ssc.13957.1.A1_at	NUPL1	-0.00949454		Ssc.21398.1.S1_at	ENAH	0.0460763
Ssc.1642.1.S1_at	PSMD2	-0.00938749		AFFX-BioDn-3_at	bioD	0.0460696
Ssc.27835.1.S1_at	AGPAT3	-0.00927186		Ssc.2737.1.S1_at	C6orf107	0.045974
Ssc.5372.1.S1_at	NFRKB	-0.00920665		Ssc.30280.1.A1_at	FAM24B	0.0459353
Ssc.17320.1.S1_at	MRPL34	-0.00908077		Ssc.10225.1.A1_at	CD99L2	0.0459171
Ssc.2749.1.S1_at	SEP8_HUMAN	-0.00898695		Ssc.19729.1.S1_at	MAP3K1	0.0457434
Ssc.4022.1.S1_at	ATXN7L3	-0.00891113		Ssc.22457.1.A1_at	ARHGEF6	0.0455577
Ssc.1440.2.S1_a_at	DP30_HUMAN	-0.0087471		Ssc.16062.1.A1_at	O6N2_HUMAN	0.0455388
Ssc.21818.1.A1_at	Q9P0B3	-0.00869477		Ssc.19337.1.A1_at	Q8NBA4	0.0454485
Ssc.10033.1.A1_at	GRINL1A	-0.00865424		Ssc.26972.1.A1_at	LAMA2	0.0453939
Ssc.8025.1.S1_at	GPR51	-0.00862026		Ssc.19592.2.S1_at	FREQ	0.0453712
SscAffx.33.1.S1_at	MTCO1	-0.00860071		Ssc.24906.1.S1_at	RAB36	0.0452301
Ssc.10169.1.A1_at	ATP9A	-0.0085696		Ssc.15166.1.A1_at	CDH24	0.0452018
Ssc.19008.1.A1_at	NP_996898	-0.00849795		Ssc.6532.1.A1_at	PREX_HUMAN	0.045117
Ssc.23987.1.A1_at	MAK10	-0.00844753		Ssc.23011.1.S1_at	LRRC28	0.0451106
Ssc.13668.1.A1_a_at	UCHL3	-0.0084331		Ssc.1940.1.S1_a_at	HBLD2	0.0450637
SscAffx.34.1.S1_at	MTCO1	-0.00839353		Ssc.13153.1.A1_at	RPP38	0.0449278
Ssc.4505.1.A1_at	Q9NX95	-0.00824821		Ssc.23896.1.S1_at	C11orf8	0.0448453
Ssc.13713.1.A1_at	ASH1L	-0.00824666		Ssc.29323.1.A1_at	SORBS1	0.044757
Ssc.14416.1.A1_at	ATP6V1D	-0.00809765		Ssc.5544.1.A1_at	ARVCF	0.0446396
Ssc.26273.1.S1_at	BLVRA	-0.0080632		Ssc.21798.2.S1_a_at	LY6G5C	0.0446026
Ssc.1107.1.A1_at	FZD6	-0.00797105		Ssc.18484.1.S1_at	GCK	0.044498
Ssc.1893.1.S1_at	NR2F6	-0.00787485		Ssc.21653.2.S1_a_at	LENG8	0.0443976
Ssc.871.1.S1_at	PSMB1	-0.00769162		RPTR-Ssc-ECOLOXB_at		0.0442735
Ssc.1270.1.S1_at	CB45_HUMAN	-0.00767517		Ssc.29141.2.A1_at	KATNA1	0.0442426
Ssc.9420.1.A1_at	MTMR2	-0.00761151		Ssc.7140.1.A1_at	DAF	0.0442172
Ssc.4693.1.S1_at	LRP6	-0.00758052		Ssc.26540.1.S1_at	DNTTIP1	0.04418
Ssc.3343.1.S1_at	NP_057709	-0.00756669		Ssc.23809.3.S1_at	Q8NBR8	0.0441514
Ssc.18334.1.S1_at	UBL4	-0.00751686		Ssc.18676.1.S1_at	PENK	0.0441272
Ssc.2745.1.S1_a_at	TIMM50	-0.00740719		Ssc.293.1.S1_at	ZP2	0.0440435
Ssc.22719.1.S1_at	TIMM8A	-0.00727379		Ssc.15363.2.A1_at	ITGB4	0.0440403
Ssc.18460.3.A1_a_at	Q86WU8	-0.00726545		Ssc.25880.1.A1_at	EPS15	0.0439742
Ssc.15397.1.S1_at	LMCD1	-0.00724995		Ssc.29027.2.A1_at	LTB4R2	0.043883
Ssc.2923.1.S1_at	MRPL9	-0.00721955		Ssc.2108.1.S1_at	PIP5K2A	0.0438404
Ssc.28787.1.S1_at	COX15	-0.00712168		Ssc.6024.2.S1_at	NP_116580	0.0438261
Ssc.12674.1.S1_at	Q9NVM6	-0.00710773		Ssc.12380.1.A1_at	DNAH3	0.0437932
Ssc.10055.1.A1_at	PDGFRA	-0.00704026		Ssc.17219.1.S1_at		0.0437893
Ssc.8211.1.A1_at	DCTN6	-0.00691557		Ssc.26330.1.S1_a_at	XCR1	0.0437712
Ssc.8314.1.A1_at	TMEM17	-0.00691414		Ssc.22773.1.S1_at	DOCK2	0.0437374
Ssc.14502.1.S1_a_at	SUCLG1	-0.00687218		Ssc.26987.1.S1_at	FGFR4	0.043734
Ssc.3953.1.S1_at	FER1L3	-0.00680244		Ssc.15565.1.S1_at	LCP2	0.0436573
Ssc.15332.1.S1_at	FAM46A	-0.00678575		Ssc.23497.1.S1_at	SSTR3	0.043605
Ssc.22023.1.S1_at	Q9BT58	-0.00675034		Ssc.16425.2.S1_at	RNF126	0.0435313
Ssc.18195.1.S1_at	KLHL12	-0.00673354		Ssc.27435.1.A1_at	ACOXL	0.0434377
Ssc.19028.1.A1_at	GRIN2B	-0.00644851		Ssc.18443.1.S1_at	MSH5	0.043409
Ssc.7522.1.A1_at	NDUFA2	-0.00630117		Ssc.17505.1.S1_at	PARK2	0.0433778
Ssc.10110.1.A1_at	MEIS2	-0.00626171		Ssc.19305.1.A1_at	SLC6A9	0.0432225
Ssc.29320.1.A1_at	Q7Z2Z6	-0.00623322		Ssc.15173.1.A1_at	LAMA5	0.0431125
Ssc.3529.1.A1_at	C18orf19	-0.00613368		Ssc.15352.1.S1_at	NP_110429	0.0430832
Ssc.18729.1.A1_s_at	ULK2	-0.00610626		Ssc.300.1.S1_at	SLC11A1	0.0430763
Ssc.5095.1.A1_at	RERE	-0.00585508		Ssc.25739.1.S1_at	IRF7	0.0430303
Ssc.1988.3.S1_at	LNK_HUMAN	-0.00571477		Ssc.23969.1.S1_at	HKR2	0.0430107
Ssc.1490.1.S1_at	PRDX3	-0.00558758		Ssc.11829.1.A1_at	USH2A	0.0430106
Ssc.2616.1.A1_at	EMP2	-0.00555968		Ssc.13185.1.A1_at	NP_060621	0.0429735
Ssc.24912.1.S1_at	KIAA0690	-0.00552118		AFFX-BioC-5_at	bioC	0.0429626
Ssc.5087.1.A1_at	RPS6KC1	-0.00550413		Ssc.26739.1.A1_at	U2AF1L2	0.0429388
Ssc.8754.1.A1_at	RTN4IP1	-0.00546241		Ssc.9474.1.A1_at	CDK6	0.0428985
Ssc.20896.1.S1_at	PSMD7	-0.00544906		Ssc.23833.1.S1_at	MBD1	0.0428757
Ssc.16045.2.A1_at	FBN1	-0.00535643		Ssc.26852.1.A1_at	Q5W5X9	0.0428529
Ssc.26471.1.S1_a_at	O75176	-0.00511777		Ssc.20352.2.S1_at	NP_036546	0.0427861
Ssc.26150.1.S1_at		-0.00508046		Ssc.15954.1.A1_at	NKX6-1	0.0426943
Ssc.4713.1.S1_a_at	DHPS	-0.00507021		Ssc.25014.1.A1_at	HOXB9	0.0426415
Ssc.11858.1.S1_at	FMOD	-0.00500679		Ssc.25261.2.S1_at	TRIP13	0.0426407
Ssc.22942.1.S1_at	FTHFD	-0.00494289		Ssc.10677.1.A1_at	ABCA4	0.0425394
SscAffx.35.1.S1_at	MTCO1	-0.00477099		Ssc.9224.1.A1_at	Q8N7L5	0.0425365
Ssc.10444.1.S1_at	C9orf26	-0.00471759		Ssc.10969.1.S1_at		0.0424857
Ssc.25018.1.S1_at	AP19_HUMAN	-0.00462747		Ssc.27990.1.A1_at	NP_710163	0.042477
Ssc.1436.1.S1_at	SEC13L1	-0.00441086		Ssc.16246.1.S1_at	FGF1	0.0424643
Ssc.5774.1.S1_at	COPS3	-0.00438333		Ssc.9890.1.A1_at	F11R	0.0424553
Ssc.20297.1.S1_a_at	NDUFB3	-0.00433612		Ssc.6191.1.S1_at	BBAP_HUMAN	0.0424238
Ssc.23233.1.S1_a_at	NP_115691	-0.00433147		Ssc.7371.1.A1_at	RIP2_HUMAN	0.0423027
Ssc.6808.1.S1_at	POLR2C	-0.00406361		Ssc.3204.1.A1_at	FAM13A1	0.0422313
Ssc.5518.1.S1_at	C11orf15	-0.00397635		Ssc.12016.1.A1_at	SERPINE2	0.0422006
Ssc.11751.1.S1_at	ALDH7A1	-0.00383568		Ssc.22679.1.S1_at	HOXB6	0.0421749
Ssc.4767.1.S1_at	ACO1	-0.0036546		Ssc.1701.2.S1_at	Q6PK96	0.0421599
Ssc.23961.1.S1_at	KIAA1715	-0.00355732		Ssc.15882.1.S1_at	BAIAP1	0.0421075
Ssc.3210.1.A1_at	RNF128	-0.00346577		Ssc.18552.1.A1_at	HLA-B	0.0420767
Ssc.757.1.S1_at	SCAMP1	-0.00343108		Ssc.30724.1.S1_at	HERC6	0.0419885
Ssc.25132.2.S1_at	RAD23B	-0.00342381		Ssc.28105.1.A1_at	LARS2	0.0419337
Ssc.3750.1.S1_at	MTCH1	-0.00340772		Ssc.19681.1.S1_at	SLC23A1	0.0418023
Ssc.19290.2.A1_at	Q8WW01	-0.00333834		Ssc.14425.1.A1_at	NIN	0.0417666
Ssc.7677.1.A1_at	NUDT4	-0.00331879		Ssc.4917.1.S1_at	Q9H6J2	0.04173
Ssc.2637.1.A1_at	C5orf6	-0.00329876		Ssc.2413.1.S1_at	SCNN1B	0.0417101
Ssc.15662.1.S1_at	GHITM	-0.00322461		Ssc.28414.1.A1_at	PSCD1	0.0416991
Ssc.4123.2.A1_at	PSMC2	-0.00311494		Ssc.22275.3.S1_at	NSMAF	0.0416794
Ssc.12417.1.S1_at	MDH2	-0.00304389		Ssc.24522.1.A1_at	C6orf85	0.0416461
Ssc.21892.1.S1_at	ASCC3L1	-0.00292993		Ssc.28184.1.A1_at	UTF1	0.0416125
Ssc.19149.2.S1_a_at	SCAMP3	-0.00291646		Ssc.14474.1.S1_at		0.0415637
Ssc.11861.1.S1_at	XBP1	-0.00270009		Ssc.16504.2.S1_at	Q8N5F7	0.0414805
Ssc.6529.1.A1_at	NP_055238	-0.00269747		Ssc.22257.1.A1_at	ZBTB17	0.0413504
Ssc.15452.1.S1_at	ARIH2	-0.00264418		Ssc.23508.2.S1_at	Q969X5	0.0413348
Ssc.18101.1.A1_at	C14orf142	-0.00258255		Ssc.15938.1.A1_at	IGHM	0.0412958
Ssc.3817.1.A1_at	PFDN1	-0.0025332		Ssc.29731.1.A1_at	COL7A1	0.0412889
Ssc.24126.1.A1_at	PLOD2	-0.00252426		Ssc.22737.1.S1_at		0.0412742
Ssc.10748.1.A1_at	FRS2	-0.00249195		Ssc.28242.1.A1_at	BMPR1B	0.0412539
Ssc.2110.1.A1_at	ACTR10	-0.00239181		Ssc.25896.1.S1_at	HDAC9	0.0412402
Ssc.6090.2.A1_at	Q9H0P1	-0.00204968		Ssc.21971.1.S1_at	NPDC1	0.0412184
Ssc.2950.1.S1_at	MRPL17	-0.00202191		Ssc.1447.2.A1_at	NP_116255	0.0410373
Ssc.25763.1.A1_at	DNCLI2	-0.00194991		Ssc.24817.1.A1_at	VGLL1	0.0410247
Ssc.2814.1.S1_at	PBXIP1	-0.00190091		Ssc.23928.1.A1_at	TRPM3	0.0409923
Ssc.5334.1.S1_at	O75208	-0.00175417		Ssc.23770.1.S1_at	ARSB	0.0409787
Ssc.7742.1.S1_at	MORF4L1	-0.00173664		Ssc.29166.1.A1_at	NP_006448	0.0408688
Ssc.8009.1.A1_at	LRP1B	-0.00173521		Ssc.18537.2.S1_at	Q7L5D6	0.0407741
Ssc.8834.2.S1_at	PEX19	-0.00159907		Ssc.16072.1.S1_at	NP_001005162	0.0406787
Ssc.5242.1.S1_at	GPS1	-0.00159121		Ssc.2008.2.S1_at	NP_064616	0.0405889
Ssc.11912.1.S1_at	PDCD2	-0.00157821		Ssc.12953.1.A1_at	EBF	0.0405738
Ssc.24991.1.S1_at	TERF2IP	-0.00148296		Ssc.5249.1.S1_at	HMBS	0.0404832
Ssc.16646.1.S1_at	IDS	-0.00130665		Ssc.7151.1.A1_at	ZNF430	0.0404072
Ssc.9518.1.A1_at	O94876	-0.00122988		Ssc.11907.1.A1_at	ZNF383	0.0402838
Ssc.22270.1.S1_at	TFB1M	-0.00119567		Ssc.8925.1.S1_at	HBA1	0.0402722
Ssc.6865.1.S1_at	RTN4	-0.00119424		Ssc.31013.2.S1_at	KCTD3	0.0402558
Ssc.20297.1.S1_at	NDUFB3	-0.00109935		Ssc.19366.2.S1_at	Q96ND7	0.0402497
Ssc.31057.1.A1_s_at	HSPA9B	-0.000987053		Ssc.3930.3.S1_at	LIG3	0.0402468
Ssc.5897.1.S1_at	Q96RZ0	-0.000895739		SscAffx.24.1.S1_at	BMP15	0.0402404
Ssc.25213.1.S1_at	BCS1L	-0.000790477		Ssc.4618.1.A1_at	LAMA2	0.0402344
Ssc.18182.2.S1_at	Q9BSP8	-0.000643015		Ssc.6626.1.S1_at	Q96CW6	0.0401913
Ssc.17048.2.S1_at	Q9BUI5	-0.00057745		Ssc.18300.2.A1_at	IMPA2	0.0401117
Ssc.1547.1.S1_at	NDUFV1	-0.000523567		Ssc.2190.1.A1_at	SLC35F2	0.0400945
Ssc.10086.1.S1_at	SNX7	-0.00048852		Ssc.25687.1.S1_at	TCEB3BP1	0.0400157
Ssc.1671.1.S1_at	RIPK1	-0.000414371		Ssc.29851.1.A1_at	FBN2	0.0399953
Ssc.19756.1.S1_at	Q9BT73	-0.000364542		RPTR-Ssc-AF062997-1		0.0399276
Ssc.20934.1.S1_at	NP_055144	-0.000313044		Ssc.22681.1.S1_at	Q9H8M9	0.0399011
Ssc.16493.1.S1_s_at	NP_612209	-0.000223637		Ssc.25043.1.S1_at	IL4R	0.0398649
Ssc.27882.1.A1_at	TCEAL4	-0.000223637		Ssc.31198.1.A1_at	Q96G46	0.0398475
Ssc.7743.1.A1_at	SLIT2	-8.96454e-05		AFFX-r2-Ec-bioC-5_at	bioC	0.0398135
Ssc.20618.1.A1_at	EXOSC9	-4.06504e-05		Ssc.16137.1.A1_at	CELSR1	0.0397749
Ssc.1361.1.S1_at	KRTCAP2	-6.67572e-06		Ssc.9403.1.A1_at	COL24A1	0.0397735
				Ssc.29319.1.A1_at	SAMD12	0.0396625
				Ssc.29972.1.A1_at	FAM31B	0.0396025
				Ssc.13005.1.A1_at	HRASLS2	0.0395769
				Ssc.29951.2.A1_at	LCP1	0.039511
				Ssc.26295.1.S1_at	FSTL5	0.039477
				Ssc.19693.1.S1_at	PRF1	0.0394038
				Ssc.11685.1.A1_at	LOXL4	0.0393791
				Ssc.8534.1.A1_at	EIF2C4	0.0393614
				Ssc.17793.1.S1_at	TCA_HUMAN	0.0393465
				Ssc.26707.1.A1_at	NP_940891	0.0392658
				Ssc.26162.1.S1_at	PPP3CA	0.039246
				Ssc.2420.1.S1_at	ZHX3	0.0392458
				Ssc.14321.1.A1_at	Q8TEU1	0.0392435
				Ssc.26876.1.A1_at	MSI2	0.0391576
				Ssc.4878.3.S1_a_at	Q96ES6	0.0391378
				Ssc.16.1.S1_at	CYP27B1	0.0391369
				Ssc.12419.1.A1_at	C10orf83	0.0388753
				Ssc.797.1.S1_at	C5orf15	0.03887
				Ssc.19558.2.S1_a_at	CD2BP2	0.0388174
				Ssc.15972.1.S1_at	PPARD	0.0388027
				Ssc.24667.1.S1_at	Q8N957	0.0387642
				Ssc.8775.1.A1_at	LAP3	0.0387257
				Ssc.23890.1.A1_at	FLNB	0.038715
				Ssc.3829.3.A1_at	Q96BT8	0.0385772
				RPTR-Ssc-V01555-1_at		0.0385237
				Ssc.14484.3.A1_at	CYP19A1	0.0385133
				Ssc.27498.1.S1_at	PIK3AP1	0.03848
				Ssc.22499.1.A1_at	RIP2_HUMAN	0.0384603
				Ssc.21318.1.S1_at	O94836	0.0384276
				Ssc.11536.2.A1_at	PPFIBP1	0.0384014
				Ssc.24408.1.S1_at	GMEB2	0.0383973
				Ssc.22566.1.S1_at	IBRDC2	0.0383688
				Ssc.2976.1.S1_at	HAND1	0.0383667
				Ssc.28277.1.A1_at	PTPRT	0.0383587
				Ssc.16009.1.S1_at	ACRBP	0.0383489
				Ssc.8074.1.A1_at	HSPA1L	0.0382501
				Ssc.21779.1.A1_at	O94958	0.0381795
				Ssc.22592.1.A1_at	SEMA6C	0.0380669
				Ssc.113.1.S2_at	IL1A	0.0379742
				Ssc.13837.1.S1_at	ATOX1	0.0379527
				Ssc.16344.1.A1_at	RGS16	0.0379359
				Ssc.17788.1.S1_at	TCA_HUMAN	0.0379249
				Ssc.28069.1.S1_at	Q9NWB6	0.0379083
				Ssc.28215.1.A1_at	POLR1B	0.0378718
				Ssc.19539.3.A1_a_at	CLN8	0.0377945
				Ssc.24436.1.A1_at	COL21A1	0.0375866
				Ssc.5056.2.S1_at	MYOHD1	0.0375546
				Ssc.25571.1.S1_at	POU3F1	0.037439
				Ssc.28081.1.A1_at	Q96AG7	0.0372949
				AFFX-r2-Ec-bioB-3_at	bioB	0.0372677
				Ssc.7280.1.A1_at	Q96B32	0.0372119
				Ssc.20781.2.S1_at	NP_942015	0.0371596
				Ssc.26035.1.S1_at	NP_981932	0.037158
				Ssc.26778.1.S1_at	Q96M71	0.0369735
				Ssc.29667.1.A1_at	SFTPC	0.0369552
				Ssc.23812.1.S1_at	NP_115551	0.0369234
				Ssc.12303.1.S1_at	TRIM16	0.0368451
				Ssc.16123.2.A1_at	PDE4A	0.0368341
				Ssc.19199.2.S1_at		0.0368019
				Ssc.2067.1.S1_at	NP_060023	0.0367753
				Ssc.28710.1.S1_at	Q8WYU4	0.0367693
				Ssc.25692.1.S1_at	NEGR1	0.0367632
				Ssc.19633.1.S1_at	LASS4	0.0367514
				Ssc.3106.1.S1_at	CALR	0.0367434
				AFFX-r2-Ec-bioC-3_at	bioC	0.0367172
				Ssc.3773.2.A1_at	CASP7	0.0367132
				Ssc.22128.1.A1_at		0.0367124
				Ssc.24407.1.S1_at	ARID4A	0.0366697
				Ssc.19344.2.S1_at	RH25_HUMAN	0.0366283
				Ssc.28228.1.A1_at	MIR	0.0365834
				Ssc.26265.1.S1_at	GRK6	0.0363575
				Ssc.15105.2.A1_at	STC1	0.0363226
				Ssc.19593.2.S1_at	WBSCR17	0.0362017
				Ssc.13236.1.S1_at	CDKL5	0.0361431
				Ssc.24978.3.S1_at	SLC37A2	0.0358744
				Ssc.2368.1.S1_at	FLI1	0.0358183
				Ssc.17798.1.S1_s_at	TCA_HUMAN	0.0357202
				Ssc.26323.1.S1_at	IL21	0.0357101
				Ssc.16350.1.S1_at	UCP2	0.0357013
				Ssc.5558.1.A1_at	GNA14	0.0356321
				Ssc.21738.1.S1_at	TGFBRAP1	0.0355527
				Ssc.8888.1.A1_at	C9orf74	0.0354814
				Ssc.12343.1.A1_at	SIAT7C	0.0354741
				Ssc.26711.1.S1_at	MAP1A	0.0354638
				Ssc.14545.1.S1_at	IFNA2	0.0354297
				Ssc.11602.1.A1_at	DPH2L2	0.035404
				Ssc.24294.1.A1_at	CD58	0.0353931
				Ssc.15590.2.S1_at	Q8N950	0.0353818
				Ssc.11551.1.A1_at	AMMECR1	0.0353668
				Ssc.13151.1.A1_at	NDST4	0.0351942
				Ssc.18459.1.S1_at	SCNN1A	0.0351687
				Ssc.16027.1.A1_at	TIMP4	0.0351423
				Ssc.23892.1.A1_at	BCOR	0.035028
				Ssc.3558.1.A1_at	ZCWCC2	0.0349716
				Ssc.1967.1.A1_at	NP_057705	0.0349279
				Ssc.7785.2.S1_at	NP_443164	0.0349067
				Ssc.5677.1.A1_at	SIAT8D	0.034837
				Ssc.15901.2.S1_at	PDE3A	0.0348225
				Ssc.26710.1.S1_at		0.0347582
				Ssc.1847.2.A1_at	MYBPC3	0.0347291
				Ssc.21150.2.A1_at	SERHL	0.0346594
				Ssc.30472.1.A1_at	SATB1	0.0345089
				Ssc.12971.1.A1_at	RPS6KA2	0.0345011
				Ssc.9207.1.A1_at	SELB_HUMAN	0.0343261
				Ssc.23916.3.S1_at	TPCN1	0.0342933
				Ssc.20592.1.S1_at	DRP2	0.0342797
				Ssc.18881.1.A1_at	VGLL1	0.0342544
				Ssc.16188.1.S1_at	NOS2A	0.0341836
				Ssc.13039.1.A1_at	EIF3S10	0.0341825
				Ssc.15857.1.S1_x_at	TCA_HUMAN	0.0341719
				SscAffx.11.1.S1_a_at	IVL	0.0341217
				Ssc.10373.2.S1_at	PREX_HUMAN	0.0340879
				Ssc.16000.1.A1_at	FLT1	0.0340773
				Ssc.3780.1.A1_at	SLC16A13	0.0340031
				Ssc.12922.1.A1_at	CACNA2D3	0.0339998
				Ssc.116.2.A1_at	GGT1	0.0338354
				Ssc.7157.1.A1_at	HBB	0.0338125
				Ssc.9850.1.A1_at	NEO1	0.0337942
				Ssc.22112.1.S1_at	RPS6KB2	0.0337624
				Ssc.12040.1.A1_at	GPRASP2	0.0337125
				Ssc.18810.1.A1_at	Q6ZU04	0.0336223
				Ssc.17304.1.A1_at	RAC2	0.033565
				Ssc.24927.1.A1_at	KCNH1	0.0335568
				Ssc.19684.1.S2_at	SNAI1	0.0335411
				Ssc.27337.1.S1_at	GTF2I	0.0335331
				Ssc.30754.3.S1_at	SARS2	0.0334278
				Ssc.12076.1.A1_at	NP_066013	0.0334081
				Ssc.26376.1.A1_at	PLCB3	0.0333487
				Ssc.3219.2.A1_at	LRP1	0.0331743
				Ssc.26342.1.S1_at	ITGA2	0.0331727
				Ssc.13773.1.S1_at	MHC2TA	0.0331591
				Ssc.1763.1.A1_at	CMAS	0.0331013
				Ssc.8313.3.S1_at	C5orf14	0.0329537
				Ssc.17939.1.A1_at	NPR3	0.0329033
				Ssc.11545.1.A1_at	CPNE1	0.0327966
				Ssc.10389.1.A1_at	TBL1X	0.0326918
				Ssc.26388.1.S1_at	ADCY1	0.0326467
				Ssc.25177.1.S1_at	SFRS11	0.0326318
				Ssc.27959.1.S1_at	C1orf35	0.0326123
				Ssc.4697.3.A1_at	MAGOH	0.0326082
				Ssc.15370.2.S1_at	GMFG	0.0325605
				Ssc.11747.1.A1_at	ADD2	0.0324866
				Ssc.30588.1.A1_at	C9orf3	0.0323796
				Ssc.24343.2.A1_at	SNX19	0.0323534
				Ssc.25065.1.S1_at	FZD6	0.0323241
				Ssc.10886.1.S1_at	MAP3K1	0.0323117
				Ssc.2019.2.S1_at	RHOF	0.0322272
				Ssc.10043.1.A1_at	TIGD6	0.0321903
				Ssc.20896.2.S1_at	PSMD7	0.0321403
				Ssc.9750.1.A1_at	Q8TAU3	0.0321403
				Ssc.4721.2.S1_at	MAFG	0.032117
				Ssc.28908.3.A1_at	ZDHHC1	0.0320872
				Ssc.9270.2.S1_at	KATNB1	0.0320456
				Ssc.28365.1.A1_at	ELOVL5	0.0318948
				Ssc.30418.1.A1_at	ASTN2	0.0318905
				Ssc.18806.1.A1_at	ADAMTS2	0.0317447
				Ssc.8877.1.A1_at	ANKIB1	0.031715
				Ssc.4127.3.A1_at	ARHE	0.0316519
				Ssc.11370.1.A1_at	C7orf2	0.0316496
				AFFX-BioC-3_at	bioC	0.0316272
				Ssc.23106.1.S1_s_at	CST11	0.0316038
				Ssc.15572.1.A1_at	SURF5	0.0315639
				AFFX-Ssc-r2-Ec-bioB	bioB	0.0314646
				Ssc.15685.1.A1_at	NDOR1	0.0313829
				Ssc.12304.1.A1_at	C11orf9	0.0313457
				Ssc.8093.1.A1_at	PLEKHB1	0.0313295
				Ssc.30563.1.A1_at	CDH22	0.0312911
				Ssc.16063.1.S1_at	O1M1_HUMAN	0.0311742
				Ssc.16621.1.S1_at	SLC1A1	0.0311608
				Ssc.3084.3.A1_at	ZDHHC5	0.0311046
				Ssc.13140.1.A1_at	SLC7A4	0.0309066
				Ssc.10940.1.S1_at	H3F3A	0.0308826
				Ssc.1458.4.A1_at	SPARC	0.0308332
				Ssc.18692.1.S1_at	KCNN2	0.0307902
				Ssc.21792.2.S1_at	OLIG2	0.0307708
				Ssc.14136.1.A1_at	SH3KBP1	0.0307288
				Ssc.12595.1.A1_at	CYM5_HUMAN	0.0306896
				Ssc.28144.1.A1_at	Q86YB1	0.030508
				Ssc.15611.2.S1_at	EPN2	0.0305014
				Ssc.6960.1.A1_at	SLC39A6	0.0304978
				Ssc.12113.1.A1_at	MAZ	0.0304909
				Ssc.24397.1.S1_at	ZNF576	0.0304414
				Ssc.28478.1.S1_at	SUV420H2	0.0303382
				Ssc.10813.1.A1_at	ATP5B	0.030257
				Ssc.70.1.S1_at	UPK2	0.0301878
				Ssc.8718.1.A1_at	ELP4	0.0300498
				Ssc.11807.1.A1_at	C6orf108	0.0300361
				Ssc.21247.2.S1_a_at	C9orf58	0.0298907
				Ssc.22040.1.A1_at	LRRFIP1	0.0298843
				Ssc.26387.1.S1_at	ARID3A	0.0298455
				Ssc.30178.1.A1_at	ANKRD17	0.0298337
				Ssc.20395.1.S1_at	MAGI1	0.0298234
				Ssc.17784.1.A1_at	TVA3_HUMAN	0.029819
				Ssc.3286.3.S1_at	MTPN	0.0298146
				Ssc.2011.1.A1_at	PRKCH	0.0298104
				Ssc.26602.1.A1_at	DNAJC11	0.02981
				Ssc.11687.1.A1_at	BRF1	0.0297624
				Ssc.25822.1.S1_at	NP_057296	0.0297497
				Ssc.22617.1.A1_at	ALK	0.0297065
				Ssc.11384.1.A1_at	ODZ1	0.0296595
				Ssc.14484.3.A1_a_at	CYP19A1	0.0296512
				Ssc.30138.1.A1_at	DNM3	0.0296037
				Ssc.9739.1.A1_at	NSF	0.029537
				Ssc.18024.1.A1_at	C6orf70	0.0295061
				Ssc.25252.1.S1_at		0.029371
				Ssc.9282.1.S1_at	NIC1_HUMAN	0.0293083
				Ssc.21508.2.A1_at	CPD	0.0292916
				Ssc.25647.1.S1_at	Q8NCM0	0.029256
				Ssc.17349.1.S1_at	PLCZ1	0.0292031
				Ssc.21977.3.S1_at	TIMM44	0.029174
				Ssc.25738.1.S1_at	SYNE1	0.0290775
				Ssc.18861.1.S1_at	BCAT1	0.0290737
				Ssc.30292.1.A1_at	DHX36	0.0290636
				Ssc.15246.1.S1_at	SDS	0.0289367
				Ssc.21772.1.S1_at	CTRB1	0.0288337
				Ssc.13658.1.A1_at	HOOK3	0.0287303
				Ssc.2727.1.S1_at	EPHB6	0.0287192
				Ssc.23012.1.S1_at	TSN2_HUMAN	0.0286701
				Ssc.12272.1.A1_at	NP_056976	0.0286093
				Ssc.17775.1.S1_a_at	ELSPBP1	0.0285438
				Ssc.17248.1.S1_at	HR	0.0284296
				Ssc.16800.1.A1_at	RASGEF1C	0.0284264
				Ssc.17957.1.A1_at	Q66K64	0.0283203
				Ssc.26768.1.S1_at	EHD4	0.0282964
				Ssc.27055.1.A1_at	OSBPL10	0.0282652
				Ssc.24949.1.S1_at	CAMK1	0.0282237
				Ssc.12036.1.A1_at	EXT1	0.0281602
				Ssc.15875.1.A1_at	NP_066547	0.0281154
				Ssc.12316.3.S1_at	Q8IYN6	0.0280939
				Ssc.6907.1.S1_at	STK38	0.0280466
				Ssc.15923.1.A1_at	FGF7	0.0280415
				Ssc.11890.1.A1_at	ARHGEF6	0.0280161
				Ssc.27278.1.S1_at	TXNL4B	0.0279944
				Ssc.18153.2.S1_at	ZFPL1	0.0278609
				Ssc.24492.1.S1_at	USP36	0.0278457
				Ssc.13263.1.A1_at	DDX31	0.027831
				Ssc.7059.1.A1_at	GPLD1	0.0276413
				Ssc.14005.1.A1_at	Q7Z469	0.0275667
				Ssc.13032.1.A1_at	MAP3K9	0.027557
				Ssc.10354.1.A1_at	TGOLN2	0.0274025
				Ssc.11933.1.A1_at	NP_116255	0.0273749
				Ssc.18767.1.A1_at	Q96FI0	0.0273468
				Ssc.28100.1.A1_at	NP_653302	0.0273348
				Ssc.26223.1.S1_at	DNAH17	0.0273199
				Ssc.15670.1.S1_at	ZCCHC3	0.0273128
				Ssc.7324.1.A1_at	HSPA1L	0.0273056
				Ssc.4769.1.A1_at	Q8N6Q6	0.0272511
				Ssc.427.1.S1_at	TCA_HUMAN	0.0271916
				Ssc.5872.1.S1_at	ABCD1	0.0271867
				Ssc.28992.1.S1_at	RGS19	0.0271783
				Ssc.21168.1.S1_at	HSPA14	0.0270724
				Ssc.7870.2.S1_at	UBE2D2	0.0269928
				Ssc.16122.1.A1_at	NFATC2	0.0269662
				Ssc.16250.1.S2_at	IL1RN	0.0269401
				Ssc.23516.1.S1_at	SATB1	0.026936
				Ssc.148.1.S1_at	IL10	0.026893
				Ssc.25130.1.A1_at	SYNE1	0.0268234
				Ssc.428.18.S1_a_at	OR8D2	0.0267984
				Ssc.9892.1.A1_at	PPFIA2	0.026724
				Ssc.17760.1.S1_at	RAP2B	0.0267005
				Ssc.12623.1.A1_at	GGA3	0.0266097
				Ssc.29587.1.A1_at	RTDR1	0.026607
				Ssc.25811.1.A1_at	ACCN1	0.0265675
				Ssc.24637.1.A1_at	TMEM2	0.0265596
				Ssc.21451.1.A1_at	U2AF2	0.0265517
				Ssc.3749.2.S1_at	TXNRD3	0.0265287
				Ssc.5143.1.S1_at	WBSCR24	0.0264796
				Ssc.13245.1.A1_at	Q5U5Z8	0.0263962
				Ssc.10272.1.A1_at	FSTL1	0.0263931
				Ssc.4584.2.S1_at	Q8TE86	0.0263694
				Ssc.18255.1.S1_at	GGTL3	0.0262467
				Ssc.19296.1.A1_at	DSCR5	0.0261925
				Ssc.9326.2.A1_at	SLC1A7	0.0261202
				Ssc.4837.1.A1_at	GMEB2	0.0260987
				Ssc.18118.1.A1_at	NP_037431	0.0260899
				Ssc.29005.1.A1_at	PAX7	0.0260261
				Ssc.26938.1.A1_at	KIF20A	0.0259942
				Ssc.9793.1.S1_at	MUC5B	0.0259156
				Ssc.29796.1.A1_at	Q63ZE4	0.0258873
				Ssc.12563.1.A1_at	ADK	0.0257263
				Ssc.16359.7.A1_at	IGHM	0.025714
				Ssc.5438.1.S1_at	CD47	0.0257065
				Ssc.24163.1.A1_at	EGF	0.0256167
				Ssc.11137.1.A1_at	UBN1	0.0256147
				Ssc.15828.1.S1_at	RARG	0.0256039
				Ssc.12696.1.A1_at	CTPS2	0.0255902
				Ssc.12550.1.S1_at	MAPKAP1	0.0254317
				Ssc.26304.1.S1_at	NP_057358	0.0253107
				Ssc.16250.1.S1_at	IL1RN	0.0253063
				Ssc.22149.1.A1_at	STXBP5	0.0253051
				Ssc.19292.1.A1_at	SIAT7F	0.025296
				Ssc.9573.1.A1_at	ALS2CR15	0.025256
				Ssc.428.13.S1_a_at	Q9UKM5	0.0250627
				Ssc.28198.1.A1_at	SMYD3	0.0250491
				AFFX-Ssc-r2-Ec-bioC	bioC	0.0250332
				Ssc.16239.1.A1_at	CD4	0.0249975
				Ssc.16773.1.A1_at	RAP1B	0.0249
				Ssc.23792.2.A1_at	AHR	0.0248783
				Ssc.30049.1.S1_at	Q96JN1	0.024834
				Ssc.28270.1.A1_at	MACF1	0.0248194
				Ssc.18562.1.A1_at	KCNQ1	0.0247823
				Ssc.7603.1.A1_at	GALNT7	0.0247438
				Ssc.16073.1.S1_at	OR10P1	0.0246953
				Ssc.11075.15.A1_a_at	TVB1_HUMAN	0.0246745
				Ssc.14031.1.S1_at	CD1A	0.0246577
				Ssc.12313.1.A1_at	IL17B	0.0246489
				Ssc.7163.1.A1_at	CLTB	0.024474
				Ssc.15114.1.S1_at	DDEF1	0.0244588
				Ssc.23099.1.S1_at	Q6ZMV8	0.0244006
				Ssc.24275.1.A1_at	Q5TGU0	0.0243976
				Ssc.18921.1.A1_at	RNASE1	0.0243027
				Ssc.28368.1.A1_at	XRN1	0.0242549
				Ssc.27695.1.S1_at	Q6IEE7	0.02424
				Ssc.27972.1.A1_at	LCF1_HUMAN	0.0242374
				Ssc.22874.1.S1_at	LBR	0.0241427
				Ssc.30675.1.A1_at	NP_078808	0.0241289
				Ssc.21168.2.A1_at	HSPA14	0.0241128
				Ssc.15964.1.A1_at	KCNA2	0.024084
				Ssc.12747.1.A1_at	ZNF291	0.0240343
				Ssc.29888.1.A1_at	KIAA0252	0.0240076
				Ssc.31067.1.S1_at	RASA2	0.0238633
				Ssc.9197.1.A1_at	HSPA4	0.0238383
				Ssc.9102.2.A1_at	CLDN3	0.023782
				Ssc.4136.1.S1_at	SAMD10	0.0237516
				Ssc.24125.1.S1_at	RPS7	0.0236802
				Ssc.18044.1.A1_at	PSMD14	0.0236773
				Ssc.18292.1.S1_at	FANCF	0.0236437
				Ssc.10149.1.A1_at	NP_061333	0.0236062
				Ssc.19876.1.A1_at	HAPIP	0.0235728
				Ssc.23465.2.S1_at	TJP2	0.0234944
				Ssc.12325.1.A1_at	Q9C0D6	0.0234933
				Ssc.10908.1.A1_at	SLITRK6	0.023484
				Ssc.15992.1.S1_at	SREBF1	0.0234711
				Ssc.28370.1.A1_at	Q5SZK8	0.0234672
				Ssc.29592.1.A1_at	PLEKHH2	0.0234591
				Ssc.12045.1.A1_at	PARK2	0.0233554
				AFFX-r2-Ec-bioD-3_at	bioD	0.0233369
				Ssc.22203.1.A1_at	EBI3	0.0232545
				Ssc.18251.2.S1_at	NP_064540	0.0232514
				Ssc.2222.3.S1_at	LRCH4	0.0231166
				Ssc.1887.1.S1_at	YPEL3	0.0231023
				Ssc.8502.1.A1_at	YWHAG	0.0230427
				Ssc.23436.1.S1_at	B4GALT2	0.0230289
				Ssc.12973.1.A1_at	C5orf5	0.0230079
				Ssc.26101.2.S1_at	GFAP	0.0229994
				Ssc.9706.1.A1_at	LPP	0.0229676
				AFFX-r2-Ec-bioB-5_at	bioB	0.0229542
				Ssc.19707.1.A1_at	CSF1	0.0229279
				Ssc.28398.1.A1_at	GUCY1A2	0.0228859
				Ssc.19271.3.S1_at	NP_060130	0.0227216
				Ssc.1222.1.S1_at	TCP4_HUMAN	0.0227194
				Ssc.24633.1.A1_at	KIAA1423	0.0226959
				Ssc.20633.1.S1_at	Z333_HUMAN	0.0226767
				Ssc.30879.1.S1_at	LTBP4	0.0225832
				Ssc.1567.1.A1_at	PDCD11	0.0224282
				Ssc.16979.2.A1_at	PER1	0.0223776
				Ssc.11947.1.A1_at	MAN2A2	0.0223736
				Ssc.20514.1.S1_at	ZNF395	0.0223625
				Ssc.26787.1.S1_at	NP_071428	0.0221655
				Ssc.21311.1.A1_at	NP_940884	0.0221647
				Ssc.25858.2.A1_at	IL17D	0.0221448
				Ssc.17230.1.A1_at	TMSB10	0.0220823
				Ssc.7224.1.A1_at	O15050	0.0219963
				Ssc.9731.1.A1_at	AKAP13	0.0219903
				Ssc.11761.1.A1_at	Q96MJ8	0.0219459
				Ssc.18747.1.A1_at	O00172	0.0217401
				Ssc.1795.1.S1_at	C20orf81	0.0217232
				Ssc.27854.1.S1_at	RHBDL6	0.0216723
				Ssc.19483.2.S1_a_at	MPV17	0.0216085
				Ssc.15815.1.S1_at	IL1F6	0.0216022
				Ssc.23788.1.S1_at	C20orf70	0.0215499
				RPTR-Ssc-J01347-2_at		0.0215397
				Ssc.6221.2.A1_at	RNF149	0.0215216
				Ssc.16629.1.S1_at	CCR7	0.0213461
				Ssc.13467.1.A1_at	ID2	0.0213349
				Ssc.12606.1.A1_at	Q6ZRK6	0.0211474
				Ssc.6603.2.S1_at	BSCL2	0.0209696
				Ssc.13829.1.A1_at	LMCD1	0.0209615
				Ssc.2316.2.S1_at	ZDHHC16	0.0208439
				Ssc.12363.1.A1_at	EGFL11	0.0208075
				Ssc.26377.1.A1_at	DGKA	0.0207421
				Ssc.14343.1.S1_at	TPT1	0.0206819
				Ssc.11512.1.A1_at	GAB2	0.0206459
				Ssc.28675.1.A1_at	CASP2	0.0205467
				Ssc.9394.1.A1_at	Q6ZW05	0.0204845
				Ssc.9745.1.A1_at	VAPB	0.0204483
				Ssc.25514.1.S1_at	COVA1	0.0203879
				Ssc.19660.2.S1_at	C18orf37	0.0203663
				Ssc.26596.1.A1_at	MYO1C	0.0203477
				Ssc.12155.1.A1_at	C22orf4	0.0202435
				Ssc.8869.2.S1_at	STK11	0.0199717
				Ssc.24455.1.A1_at	CLK3	0.0199686
				Ssc.4626.3.S1_at	IPO4	0.0199444
				Ssc.15879.1.S1_at	CYSLTR1	0.0199218
				Ssc.17778.1.S1_at	TCA_HUMAN	0.0199114
				Ssc.3286.1.S1_at	MTPN	0.0198952
				Ssc.7093.2.S1_at	HPSE	0.0198087
				Ssc.11507.1.A1_at	CYB561D1	0.0197786
				Ssc.24867.1.S1_at	SH2D3C	0.0197716
				Ssc.772.1.S1_at	CARHSP1	0.0197573
				Ssc.9854.1.A1_at	PPP2R1B	0.0197533
				Ssc.9918.2.A1_at	HRB	0.0196828
				Ssc.29184.1.A1_at	ZNF638	0.0196693
				Ssc.2472.2.A1_at	Q8WUJ1	0.0196385
				Ssc.7915.2.A1_at	Q9BTD8	0.0196362
				Ssc.26628.1.A1_at	TNFRSF18	0.0196313
				Ssc.2872.1.A1_at	SUMF1	0.0196296
				Ssc.30941.1.S1_at	PTPN23	0.0194314
				Ssc.8659.3.S1_at	APG12L	0.0192267
				Ssc.29737.1.A1_at	CYHR1	0.0192261
				Ssc.5480.1.S1_at	IRF5	0.0191364
				Ssc.12376.1.A1_at	SP110	0.0191317
				Ssc.28422.1.A1_at	GRIN2B	0.0190715
				Ssc.28445.1.A1_at	ZNF187	0.0190655
				Ssc.19119.2.S1_at	EMX2	0.0190618
				Ssc.17787.1.S1_at	TCA_HUMAN	0.0190582
				Ssc.26237.1.A1_at	WNT6	0.0190275
				Ssc.25155.1.S1_at	NP_060860	0.0190067
				Ssc.25957.1.A1_at	TIRAP	0.0190058
				Ssc.24068.1.A1_at	Q7Z6M4	0.0189953
				Ssc.10884.1.A1_at	IFI16	0.0189905
				Ssc.9201.1.A1_at	INPP5A	0.0189509
				Ssc.1907.1.A1_at	RGS3	0.0189271
				Ssc.14561.1.S1_at	ITGB2	0.0188682
				Ssc.10169.2.A1_at	ATP9A	0.0188606
				Ssc.27966.1.S1_at	Q9H7M0	0.0188541
				Ssc.23679.1.S1_at	CAPN12	0.018725
				Ssc.16066.1.S1_at	O1M1_HUMAN	0.0187067
				Ssc.3597.3.A1_at	RGL1	0.0185907
				Ssc.25161.1.A1_at	ADH1C	0.0185575
				Ssc.19344.3.S1_at	RH25_HUMAN	0.0185288
				Ssc.15296.2.S1_at	CD53	0.0184145
				Ssc.3284.1.S1_at	RPL32	0.0184095
				Ssc.15898.1.A1_at	PLK3	0.0183964
				Ssc.10904.1.S1_at	MED8	0.0183899
				Ssc.428.23.A1_at	TCA_HUMAN	0.0183113
				Ssc.1485.1.A1_at	HIRIP3	0.0182829
				Ssc.17562.2.S1_at	LENG4	0.0182605
				Ssc.28208.1.A1_at	TIP_HUMAN	0.0182283
				Ssc.26456.2.A1_at	Q7Z6M3	0.0182196
				Ssc.28702.1.S1_at	Q96NA8	0.0181626
				Ssc.16126.1.A1_at	ATP1A2	0.0181003
				Ssc.962.1.A1_at	SSBP3	0.0180206
				Ssc.26426.1.A1_at	SLC12A8	0.0180069
				Ssc.7857.3.S1_at	CHAF1A	0.0179568
				Ssc.12883.1.A1_at	Q96B54	0.0179451
				Ssc.30487.1.A1_at	GBX1	0.0178379
				Ssc.5822.1.S1_at	ALOX5AP	0.0178091
				Ssc.3445.3.A1_at	ARL7	0.0177929
				Ssc.22303.1.A1_at	DSTN	0.0177814
				Ssc.11086.1.A1_at	SLA	0.0177517
				Ssc.26358.1.S1_at	CORO1C	0.0177479
				Ssc.10039.1.A1_at	INPP5A	0.0177436
				Ssc.806.1.A1_at	RPL23	0.0176861
				Ssc.14898.3.S1_at	GALGT	0.0176669
				Ssc.11279.2.A1_at		0.0176173
				Ssc.8803.1.A1_at	NP_057626	0.0176044
				Ssc.22638.1.S1_at	TYR	0.0175974
				Ssc.29567.1.A1_at		0.017597
				Ssc.20922.1.S1_at	PERLD1	0.0175355
				Ssc.26607.2.S1_at	LRRFIP1	0.0173591
				Ssc.5574.1.S1_at	KIAA1295	0.0171469
				Ssc.27812.1.S1_at	Q96EY9	0.0171449
				RPTR-Ssc-CVE247372-1		0.0170157
				Ssc.11555.2.A1_at	Q9UFK2	0.0169746
				Ssc.24201.1.A1_at	MRAS	0.0169687
				Ssc.10700.1.A1_at	BAI3	0.0169286
				Ssc.17224.1.S1_at	TLR8	0.0168283
				AFFX-Ss_ErythRec_5_a		0.0168124
				Ssc.16425.1.S1_at	RNF126	0.0167627
				Ssc.23840.2.A1_a_at	RSHL1	0.0167288
				Ssc.16208.1.A1_at		0.0166907
				Ssc.6030.1.A1_at	ADCK4	0.0166295
				Ssc.15837.1.S1_at	IL4	0.0165261
				Ssc.26775.1.A1_at	Q9BRR2	0.0162353
				Ssc.28055.1.A1_at	Q96CE7	0.0162333
				Ssc.16194.1.S1_at	CDC27	0.0161937
				Ssc.18904.1.A1_at	Q68E01	0.0161564
				Ssc.23836.1.A1_at	HM13	0.0160626
				Ssc.11117.2.S1_at	PDE1B	0.0159628
				Ssc.10968.1.S1_at	Q96JI4	0.0159428
				Ssc.1790.2.S1_at	NUP50	0.0159104
				Ssc.29600.1.A1_at	IGSF4D	0.0159049
				Ssc.5427.1.A1_at	C10orf56	0.0158812
				Ssc.10357.1.A1_at	FMN2	0.0158509
				Ssc.22496.1.S1_at	AP4E1	0.0158465
				Ssc.27326.1.A1_at	FURIN	0.0158317
				Ssc.3203.1.S1_at	PCTK1	0.0157953
				Ssc.18200.1.S1_at	Q8NBM8	0.0155871
				Ssc.24497.1.S1_at	PEX3	0.0153943
				Ssc.3982.1.S1_at	UBE2D2	0.0153652
				Ssc.12346.1.A1_at	Q8N1Q8	0.0153282
				Ssc.13120.1.A1_at		0.0153244
				Ssc.6444.3.S1_at	GNG3	0.0153218
				Ssc.15852.1.A1_a_at	TCA_HUMAN	0.0152941
				Ssc.3671.3.A1_at	CTSW	0.0152098
				Ssc.16766.2.S1_at	DOK2	0.0151007
				Ssc.26265.2.S1_at	GRK6	0.01509
				Ssc.3251.2.S1_at	PPARD	0.0150809
				Ssc.10485.1.A1_at	GRB14	0.014998
				Ssc.17780.1.S1_s_at	TVA3_HUMAN	0.0149504
				AFFX-Ssc-r2-Ec-bioD	bioD	0.0148962
				Ssc.9830.1.A1_at	ZNF444	0.0147735
				Ssc.12441.1.A1_at	PKNOX1	0.0146833
				Ssc.12818.1.A1_at	EFHD1	0.014661
				Ssc.24799.1.S1_at	ASTN2	0.0146513
				Ssc.3531.1.S1_at	SLC5A10	0.0146439
				Ssc.29006.1.S1_at	IFNB1	0.0146017
				Ssc.16216.1.S1_at	AVPR2	0.014575
				Ssc.15986.2.S1_at	INSR	0.0145525
				Ssc.23761.3.S1_at	THAP7	0.0145411
				Ssc.18476.2.S1_a_at	SSH2	0.0145233
				Ssc.12184.1.A1_at	NP_950252	0.0144986
				Ssc.3591.1.A1_at	MAP3K7IP1	0.0144056
				Ssc.20621.2.A1_at	Q96A55	0.0143158
				Ssc.24180.1.A1_at	GALNT3	0.0142715
				Ssc.12706.1.S1_at	RGS12	0.0142487
				Ssc.16272.1.S1_at	IGHM	0.0142221
				Ssc.6967.1.A1_at	RPL26	0.0140531
				Ssc.15881.1.A1_at	WRN	0.0140157
				Ssc.11759.1.A1_at	NP_001001740	0.0140011
				Ssc.25899.1.S1_at	IFRD2	0.013994
				Ssc.13484.1.A1_at	LGALS8	0.0139604
				Ssc.12313.2.S1_at	IL17B	0.0138905
				Ssc.23861.1.A1_at	KCND1	0.0138149
				Ssc.30658.1.A1_at	FBXL14	0.0138092
				Ssc.19897.1.S1_at	AIP1_HUMAN	0.0137614
				Ssc.18955.1.S1_at	C35H_HUMAN	0.0137409
				Ssc.30432.1.A1_at	SSX2IP	0.0137305
				Ssc.26358.3.S1_at	CORO1C	0.0137217
				Ssc.18896.1.A1_at	CARD9	0.0137141
				Ssc.382.1.S1_at	CSF2	0.0136008
				Ssc.9695.1.A1_at	JOS1_HUMAN	0.0135776
				Ssc.2222.2.S1_at	LRCH4	0.0135688
				Ssc.3315.2.S1_at	CUL4A	0.0135652
				Ssc.29614.1.A1_at	GHR	0.0134777
				Ssc.18932.2.A1_at	ARHGEF12	0.0134556
				Ssc.9189.1.A1_at	ALDH1B1	0.013431
				Ssc.6716.1.S1_at	LIN28	0.0133977
				Ssc.1379.1.S1_at	Q8N9G7	0.0133781
				Ssc.19697.1.S1_at	CSF1	0.0133583
				Ssc.23840.1.A1_at	RSHL1	0.0133461
				Ssc.28039.1.A1_at	SIAT7C	0.013283
				Ssc.26270.2.S1_at	Q8TC76	0.0132633
				Ssc.17994.1.A1_at	DCTN6	0.013155
				Ssc.1678.1.S1_at	LDB1	0.0130816
				Ssc.29535.1.A1_at	Q6P2C0	0.0130795
				Ssc.16183.1.A1_at	ITPR1	0.0130106
				Ssc.19689.1.S1_at	SCN2A2	0.0128938
				Ssc.11414.1.A1_at	NIN	0.012861
				Ssc.20226.1.S1_at	RNF167	0.0127556
				Ssc.14436.1.S1_at	USP14	0.0126872
				Ssc.26685.1.S1_at	TRPS1	0.0126811
				Ssc.26561.1.A1_at	PIK3AP1	0.0126442
				Ssc.7415.1.A1_at	GRM5	0.0125705
				Ssc.2815.1.S1_at	HCFC1	0.0125338
				Ssc.16213.1.S1_x_at	HLA-DRB2	0.0124289
				Ssc.17808.1.A1_at	PIP5K3	0.0122833
				Ssc.18940.1.S1_at	ATP5J2	0.0122833
				Ssc.16554.1.S1_at	BGLAP	0.0122594
				RPTR-Ssc-AY056050-1_	iCre	0.0122294
				Ssc.22174.2.A1_at	TMEM40	0.0122
				Ssc.18106.1.A1_at	Q9H898	0.012154
				Ssc.18817.1.A1_at	CAPN12	0.012152
				Ssc.29271.1.A1_at	Q6ZQU9	0.0120087
				Ssc.16626.1.A1_at	MYF6	0.0119571
				Ssc.19735.1.S1_at	NP_733799	0.0119533
				Ssc.3017.1.S1_at	SLC12A9	0.0119485
				Ssc.11035.3.A1_at	KLHDC2	0.0119462
				Ssc.24536.1.S1_at		0.011825
				Ssc.62.2.S1_a_at	IL6	0.0117679
				Ssc.6309.1.S1_at	Q6ZNI7	0.0117515
				Ssc.26027.1.A1_at	Q5VWJ9	0.0117184
				Ssc.30927.1.A1_at	RSU1	0.011687
				Ssc.5167.1.S1_at	RANGAP1	0.0116578
				Ssc.3999.1.S1_at	DAAM2	0.0115644
				Ssc.2894.1.S1_at	CG69_HUMAN	0.0115521
				Ssc.28632.2.A1_at	OACT1	0.0115205
				Ssc.28403.1.A1_at	Q9BRD0	0.0114979
				Ssc.28358.1.A1_at	FNBP2	0.0114738
				Ssc.3035.1.S1_at	CHTF18	0.0114667
				Ssc.18561.1.A1_at	KCNQ1	0.0114405
				Ssc.9018.1.A1_at	SEC8L1	0.0114361
				Ssc.24779.1.A1_at	Q8TEA9	0.0113815
				Ssc.16269.1.A1_at	IGHM	0.0112783
				Ssc.20565.3.S1_at	ERAL1	0.0112358
				Ssc.31014.1.A1_at	ATRN	0.0112299
				Ssc.18139.1.S1_at	PCSK6	0.0112258
				Ssc.22860.1.S1_at	RASSF3	0.011216
				Ssc.24302.1.S1_at	Q6ZNC3	0.0109607
				Ssc.19026.1.A1_at	ZDHHC17	0.0109166
				Ssc.31137.1.A1_at	EML2	0.0108519
				Ssc.24480.1.S1_at	SMPD3	0.010833
				Ssc.7023.1.A1_at	CCNL1	0.010771
				Ssc.9896.2.A1_at	SIAT8A	0.0107627
				Ssc.9632.1.A1_at	STAT5A	0.0107106
				Ssc.26216.1.S1_at	SOCS1	0.0107089
				Ssc.10478.1.A1_at	FGF12	0.0105504
				Ssc.24159.1.S1_at	LRSAM1	0.0105212
				Ssc.28351.1.A1_at	GPHN	0.0105039
				Ssc.7336.1.S1_at	RPL41	0.0104747
				Ssc.1455.1.A1_at	APG4A	0.0104224
				Ssc.10275.1.A1_at	Q9NX95	0.0103846
				Ssc.5191.1.S1_at	GPR4	0.0103664
				Ssc.15882.1.A1_at	BAIAP1	0.010343
				Ssc.15852.2.A1_x_at	TCA_HUMAN	0.0102268
				Ssc.11258.2.S1_at	RASSF2	0.010152
				Ssc.3411.1.A1_at	ZFP36	0.0101149
				Ssc.13062.1.A1_at	ELK1	0.010083
				Ssc.22155.1.S1_at	AKT3	0.00998294
				Ssc.25444.1.S1_at	MAGEB3	0.00995743
				Ssc.15964.1.S1_at	KCNA2	0.00992918
				Ssc.12414.2.S1_at	Q96MP7	0.00991178
				Ssc.3949.1.S1_at	CNTNAP2	0.0099045
				Ssc.12512.1.A1_at	DDX17	0.0099026
				Ssc.9711.1.S1_at	TGM3	0.00989676
				Ssc.13506.1.A1_at	TXNDC6	0.00988352
				Ssc.16847.1.S1_at	ADAMTS10	0.00987732
				Ssc.4187.1.S1_at	SNX17	0.00987673
				Ssc.25239.2.A1_at	SMARCA4	0.00985646
				Ssc.5313.1.S1_at	NP_037433	0.00976467
				Ssc.19378.1.A1_at	PHKA2	0.00968516
				Ssc.13176.3.S1_at	CORO1A	0.00959778
				Ssc.13961.2.A1_at	EEF1A1	0.00957727
				Ssc.21754.2.S1_at	COL6A1	0.00953949
				Ssc.25550.1.S1_at	LY96	0.00951076
				Ssc.11361.2.A1_at	Q6ZMF2	0.00937045
				Ssc.6313.2.A1_at	NP_060631	0.00936639
				Ssc.21671.1.A1_at	CPEB4	0.00928903
				Ssc.10881.2.A1_at	JUNB	0.00924158
				Ssc.6594.1.S1_at	FGFR1OP2	0.00923479
				Ssc.27242.1.A1_at	MYADM	0.00922537
				Ssc.18242.1.S1_at	NP_115958	0.00918531
				Ssc.2965.1.S1_at	NP_060933	0.00912881
				Ssc.28373.1.A1_at	LARGE	0.00906789
				RPTR-Ssc-K01193-1_at		0.00900579
				Ssc.9354.1.S1_at	CGE0_HUMAN	0.00887048
				Ssc.30589.1.A1_at	MMS19L	0.00886464
				Ssc.24773.1.A1_at	LYN	0.00885987
				Ssc.15391.3.S1_at	CFDP1	0.00883663
				Ssc.9815.1.A1_at	DPP6	0.00882459
				Ssc.4165.1.S1_at	NP_006849	0.00876045
				Ssc.30644.1.S1_at	PKN3	0.00873899
				Ssc.16756.1.S1_at	HLA-C	0.00849104
				Ssc.24646.2.A1_at	PPARBP	0.00842226
				Ssc.7967.1.A1_at	CBARA1	0.00836837
				Ssc.5276.2.A1_at	Q9H469	0.0082767
				Ssc.2236.2.S1_at	SDC3	0.0082345
				Ssc.6034.2.S1_a_at	PRST_HUMAN	0.00821876
				Ssc.2873.1.S1_at	MA17_HUMAN	0.00820267
				Ssc.3945.2.S1_at	OCRL	0.00819719
				Ssc.18088.1.A1_at	Q6PIV7	0.00815773
				Ssc.8750.1.A1_at	TLL1	0.0080713
				Ssc.181.1.S1_at	TRGV9	0.00801778
				Ssc.30634.1.S1_at	MOBKL1A	0.00796676
				Ssc.6926.1.A1_at	SLC35F3	0.00795031
				Ssc.15250.1.S1_at	KAI1	0.00792336
				Ssc.8284.1.A1_at	CSPG3	0.00788617
				Ssc.12163.1.A1_at	SIPA1L3	0.00786865
				Ssc.27815.1.S1_at	ATRNL1	0.00780857
				Ssc.1914.1.S1_at	Q8NAQ6	0.00774503
				Ssc.12373.1.S1_at	FTL	0.00772619
				Ssc.13068.1.A1_at	ZC3HDC1	0.0077219
				Ssc.11705.2.A1_at	RAB3D	0.00771606
				Ssc.6658.1.S1_at	SPHK2	0.00758862
				Ssc.15850.1.S1_x_at	TCA_HUMAN	0.00753701
				Ssc.27358.2.A1_at	Q9H5T5	0.00753009
				Ssc.30118.1.A1_at	RHAG	0.00749981
				Ssc.23139.1.S1_at	RAP2B	0.0074445
				Ssc.16320.1.A1_at	MYH10	0.00737834
				Ssc.24868.1.S1_at	NP_444279	0.00735855
				Ssc.8486.1.A1_at	RABGGTB	0.00719166
				Ssc.23488.1.A1_at	GSR	0.00712764
				Ssc.17126.2.S1_at	NP_296375	0.00699818
				Ssc.6463.1.A1_at	MYD88	0.00689817
				Ssc.26095.1.S1_at		0.0068109
				Ssc.13475.1.S1_at	HIPK1	0.00674391
				Ssc.12411.1.A1_at	PTPN21	0.00673866
				Ssc.22296.1.A1_at	Q8NAG0	0.00670147
				Ssc.11689.1.A1_at	NP_057206	0.00667262
				Ssc.18698.1.A1_at	Q8TAP0	0.00654912
				Ssc.15881.1.S1_at	WRN	0.00653386
				Ssc.27304.3.S1_s_at	TMSB4Y	0.00650287
				Ssc.16077.1.A1_at	ADRB2	0.00648248
				Ssc.9190.1.A1_at	CSNK1A1	0.00646806
				Ssc.15928.1.A1_at	NR3C1	0.00642168
				Ssc.2701.1.S1_at	Q6ZNA3	0.00641346
				Ssc.14435.1.A1_at	DLG2	0.00640917
				AFFX-Ssc-TrpnX-5_at		0.00640178
				Ssc.15820.1.S1_at	OPRD1	0.00638366
				Ssc.30721.1.S1_at	GMIP	0.0063225
				Ssc.1062.1.A1_at	RPL6	0.0063107
				Ssc.29918.1.A1_at	ZMYM1	0.00607598
				Ssc.7204.1.A1_at	HAGH	0.00606871
				Ssc.16068.1.A1_at	O1J4_HUMAN	0.00606561
				Ssc.7372.1.A1_at	GPX6	0.00605881
				Ssc.11605.1.A1_at	TRPC7	0.00604331
				Ssc.11048.1.S1_at	PLAC8	0.00602603
				Ssc.15045.1.A1_a_at	GTF2F2	0.0060215
				Ssc.18550.1.S1_at	WAS	0.00601125
				Ssc.22600.1.S1_at	SGPP2	0.00597799
				Ssc.29484.1.A1_at	PIAG_HUMAN	0.00594306
				Ssc.19038.1.A1_at	Q9BRR2	0.0059222
				Ssc.12089.1.A1_at	SLC4A11	0.00588334
				Ssc.2663.1.S1_at	WBP1	0.00587726
				Ssc.12801.1.A1_at	ZNF407	0.0058614
				Ssc.8031.1.A1_at	DAO	0.00583792
				Ssc.17783.2.S1_s_at	TCA_HUMAN	0.00581777
				Ssc.27034.1.A1_at	NDST4	0.00580466
				Ssc.23464.1.A1_at	MIDN	0.00568438
				Ssc.19696.1.S1_at	NP_005822	0.00565314
				Ssc.4669.3.A1_at	VPS52	0.00546944
				Ssc.18452.1.S1_at	Q6PK04	0.00543559
				Ssc.31173.1.S1_at	RARA	0.00540876
				Ssc.7310.1.A1_at	KHDRBS2	0.00538969
				Ssc.24411.1.S1_at	Q6P4A8	0.00531638
				Ssc.29309.1.A1_at	GPC3	0.00526297
				Ssc.814.1.A1_at	ENTPD5	0.00526083
				Ssc.2539.2.S1_at	STK19	0.00524962
				Ssc.23546.1.S1_at	TAP1	0.005144
				Ssc.1885.1.S1_at	NP_056391	0.00514042
				Ssc.19381.3.A1_at	HOMER3	0.00509083
				Ssc.21575.1.S1_at	XPO6	0.00507832
				AFFX-Ss_ErythRec_M_a		0.00504732
				Ssc.25902.1.S1_at	Q86UD3	0.00503731
				Ssc.18492.3.S1_at	FBXW9	0.00502873
				Ssc.15945.1.A1_x_at	IGHM	0.00502467
				Ssc.8859.1.A1_s_at	Q9NW24	0.00502002
				Ssc.12496.1.A1_at	PDE1C	0.00497901
				Ssc.8395.1.A1_at	MYCBP2	0.00497413
				Ssc.7110.1.A1_at	CCT4	0.00493252
				Ssc.18941.1.A1_at	LUC7L2	0.00492728
				Ssc.24745.1.A1_at	STD2_HUMAN	0.0048815
				Ssc.24412.1.A1_at	PTPN4	0.00482881
				Ssc.26691.1.S1_at	Q9BRR2	0.00475824
				Ssc.21081.1.S1_at	SLC29A2	0.00474632
				Ssc.13819.1.A1_at	RHOBTB2	0.00472856
				Ssc.5024.1.A1_at	ACOX3	0.00469637
				Ssc.7705.1.A1_at	CAP1	0.00462198
				Ssc.16073.1.A1_at	OR10P1	0.00457942
				Ssc.30329.1.A1_at	CPEB1	0.00456524
				Ssc.30180.1.A1_at		0.00456452
				Ssc.31201.1.S1_at	RAPGEF1	0.00454378
				Ssc.3895.1.A1_at	C9orf39	0.00449562
				Ssc.3608.1.S1_at	PTDSS2	0.00448585
				Ssc.26160.2.S1_at	Q8NCI6	0.00445402
				Ssc.18406.1.A1_at	DDT	0.00437415
				Ssc.30048.1.A1_at	SLC4A11	0.00435531
				Ssc.24564.1.S1_at	Q9UI27	0.00430846
				Ssc.4402.1.S1_at		0.00428224
				Ssc.11360.2.S1_at	Q96BJ3	0.00425613
				Ssc.28072.1.A1_at	FGD3	0.00422609
				Ssc.7037.2.A1_at	DCDC2	0.00421
				Ssc.16329.1.A1_at	COL5A1	0.00409484
				Ssc.22161.2.A1_at	Q6UWV7	0.00405312
				Ssc.5332.2.S1_at	AICDA	0.00394535
				Ssc.28372.1.A1_at	MTL5	0.00393426
				Ssc.9365.5.A1_at	IGF2	0.00393271
				Ssc.22327.1.A1_at	EIF5A2	0.00389016
				Ssc.5896.1.S1_at	RPS15A	0.00376344
				Ssc.27490.1.A1_at	SEC61G	0.00375044
				Ssc.15147.1.A1_at	HRMT1L4	0.00373995
				Ssc.30557.1.A1_at	SIAT8D	0.00367904
				Ssc.9687.1.A1_at	ABL2	0.00366116
				Ssc.15984.2.A1_at	SLC2A4	0.00364494
				Ssc.15659.1.S1_at	ARID5A	0.00364411
				Ssc.29351.1.A1_at	NEBL	0.00363505
				Ssc.25928.2.S1_at	POLE	0.00360858
				Ssc.21623.1.S1_at	C2orf24	0.00345838
				Ssc.22553.2.A1_at	ATP11B	0.00339365
				Ssc.11734.1.A1_at	ACSL3	0.00335181
				Ssc.18427.1.A1_at	NP_006691	0.00322282
				Ssc.11990.1.S1_at	JAK3	0.00312352
				Ssc.3312.1.A1_at	MYO7B	0.00305378
				Ssc.24567.1.A1_at	TNRC6	0.0029788
				Ssc.24026.1.S1_at	NP_942153	0.0029608
				Ssc.24687.1.A1_at	NUBP2	0.00295579
				Ssc.13230.1.S1_at	MEP1B	0.00289929
				Ssc.28213.1.A1_at	RAP2C	0.00289333
				Ssc.21853.2.A1_at	CIB2	0.00285435
				Ssc.12614.1.A1_at	CLSTN2	0.00281203
				Ssc.15769.1.S1_at	KCNE4	0.00279725
				Ssc.11227.1.S1_at	NP_006693	0.00274479
				Ssc.15421.2.S1_a_at	C20orf43	0.00270128
				Ssc.10895.1.A1_at	KLHL12	0.00251496
				Ssc.27047.1.A1_at	Q7Z469	0.00244594
				Ssc.1062.1.S1_at	RPL6	0.00235152
				Ssc.24487.1.A1_at	C19orf13	0.00233519
				Ssc.15842.1.A1_at	NR1I2	0.00233495
				Ssc.15907.1.S1_at	AGC1	0.0022701
				Ssc.26339.1.S1_a_at	GNRHR2	0.00226033
				Ssc.29227.1.A1_at	LPXN	0.00219083
				Ssc.23955.1.A1_at	KHDRBS2	0.00217664
				Ssc.19372.2.A1_at	SYNE1	0.00211442
				Ssc.24613.1.A1_at	C10orf33	0.00210023
[truncated: 52 more rows]

## Sheet: Thyg
Thyroid gland
Probe	Gene symbol	Marginal difference		Probe	Gene symbol	Marginal difference
Ssc.11147.1.S1_at	ALDH2	-0.161311		Ssc.14059.1.A1_at	TG	0.680176
Ssc.13895.1.A1_at	PECR	-0.12795		Ssc.30719.1.A1_at	Q6ZUS2	0.577936
Ssc.27488.2.A1_at	Q7Z6C0	-0.0950306		Ssc.99.1.S1_at	TPO	0.366535
Ssc.25948.1.S1_at	RNF157	-0.0369866		Ssc.24225.2.S1_a_at	PRSS12	0.361895
Ssc.24367.1.S1_at	VARS2	-0.0317086		Ssc.22513.1.S1_at	LRP2	0.358464
Ssc.3657.1.A1_at	SH3BGRL2	-0.0307443		Ssc.30902.1.A1_at	Q8IXR9	0.327898
Ssc.26054.1.S1_at	NRXN3	-0.0297705		Ssc.25669.1.S1_at	MUC15	0.312758
Ssc.11747.1.A1_at	ADD2	-0.0296191		Ssc.18707.1.A1_at	CTTNBP2	0.268473
Ssc.26987.1.S1_at	FGFR4	-0.0279585		Ssc.22918.1.A1_at	Q8N2X2	0.265366
Ssc.28430.2.S1_at	FEZ1	-0.0258293		Ssc.2357.1.S1_at	SLC30A3	0.25563
Ssc.6444.1.A1_at	GNG3	-0.0254259		Ssc.12228.1.A1_at	CLDN8	0.241928
Ssc.26358.1.S1_at	CORO1C	-0.0179619		Ssc.4289.1.S1_at	LRP2	0.236002
Ssc.3739.1.S1_at	PCSK6	-0.0155411		Ssc.3853.1.S1_at	C9orf61	0.228867
Ssc.10509.1.A1_at	PSD2	-0.0143744		Ssc.29776.1.A1_at	MTO1	0.226034
Ssc.27444.1.S1_at	Q8IVB5	-0.0133474		Ssc.15817.1.S1_at	PGLYRP1	0.224642
Ssc.18187.1.A1_at	CCNE1	-0.0131186		Ssc.26680.1.A1_at	FOXP1	0.223869
Ssc.5486.1.S1_at	SLC13A4	-0.0105593		Ssc.16986.1.S1_at	CMT4B2	0.219917
Ssc.24673.1.S1_at	HIST1H2AH	-0.0094825		Ssc.13295.1.A1_at	SNX25	0.217358
Ssc.18589.3.A1_at	SH3BGRL2	-0.00854784		Ssc.22683.1.S1_at	SEMA3D	0.215102
Ssc.3785.2.S1_at	SRRM2	-0.00783026		Ssc.30785.1.S1_at	RPL31	0.210789
Ssc.17213.1.S1_at	IRAK1	-0.00599277		Ssc.2627.2.S1_at	TACSTD2	0.203321
Ssc.15970.1.S1_at	GPR24	-0.00404894		Ssc.14108.1.S1_at	F11R	0.196818
Ssc.3994.2.S1_at	Q9BRP1	-0.00395715		Ssc.9527.1.S1_at	Q6UXI9	0.191391
Ssc.23500.1.A1_at	SFTPD	-0.00394464		Ssc.9353.1.A1_at	NP_945341	0.189859
Ssc.19263.1.S1_a_at	IGSF4B	-0.00302696		Ssc.24444.1.A1_at	C9orf61	0.18762
Ssc.19545.1.S1_at	TIMM8B	-0.00204754		Ssc.1816.1.A1_at	PIP5K2C	0.181526
Ssc.6143.2.S1_at	CPLX1	-0.00194156		Ssc.24272.1.S1_at	TERF2	0.180092
Ssc.3675.1.A1_at	CALM2	-0.0017401		Ssc.22109.1.A1_at	AMHR2	0.174829
Ssc.7723.1.A1_at	Q8IVB5	-0.00148904		Ssc.18534.2.S1_at	TERF2	0.1742
Ssc.23978.1.S1_at	PHACTR3	-0.00116932		Ssc.18684.1.A1_at	ILDR1	0.170043
				Ssc.31071.1.A1_at	Q6UXI9	0.165888
				Ssc.1447.1.A1_at	NP_116255	0.155753
				Ssc.2828.1.A1_at	NP_057218	0.15491
				Ssc.31089.1.A1_at	Q9H053	0.154109
				Ssc.16438.1.S1_at	NP_056368	0.153062
				Ssc.14090.1.S1_at	EPB41L5	0.151522
				Ssc.1447.3.S1_at	NP_116255	0.150841
				Ssc.23536.1.S1_at	ZNF278	0.146055
				Ssc.14354.1.A1_at	AMPH	0.143555
				Ssc.24819.1.A1_at	STXBP5	0.13968
				Ssc.18534.1.A1_at	TERF2	0.13892
				Ssc.5132.1.A1_at	NP_777571	0.138869
				Ssc.7055.1.A1_at	SFTPB	0.136891
				Ssc.13932.1.S1_at	NP_945341	0.136396
				Ssc.26324.1.S1_at	NP_981932	0.134482
				Ssc.30459.1.A1_at	R3HDM	0.133828
				Ssc.4153.1.A1_at	CEBPZ	0.12973
				Ssc.6679.1.S1_at	MBIP	0.123723
				Ssc.13258.1.A1_at	TEX10	0.119268
				Ssc.12634.1.S1_at	HEBP2	0.118041
				Ssc.17942.1.A1_at	ELOVL7	0.117884
				Ssc.29366.1.A1_at	TOP1	0.117837
				Ssc.15862.1.S1_at	HHEX	0.117717
				Ssc.31109.1.A1_at	FBXW10	0.117601
				Ssc.22207.1.A1_at	MAP2K1	0.117599
				Ssc.22504.1.S1_at	PRSS12	0.115401
				Ssc.18435.1.A1_at	Q8IV31	0.113654
				Ssc.7916.1.A1_at	MBIP	0.111775
				Ssc.8922.1.S1_at	HES1	0.107211
				Ssc.18059.1.A1_a_at	LRIG3	0.105222
				Ssc.29566.1.A1_at	KIAA1333	0.104159
				Ssc.12102.1.A1_at	NP_055483	0.102851
				Ssc.10596.1.A1_at	KIAA1217	0.100415
				Ssc.18120.1.A1_at	RAD18	0.100092
				Ssc.9296.2.A1_at	NP_941997	0.0984307
				Ssc.240.1.S1_at	ANGPT2	0.096738
				Ssc.30635.1.S1_at	SLC16A4	0.0938079
				Ssc.29410.1.A1_at	PLCB4	0.0936885
				Ssc.5963.1.A1_at	DRR1_HUMAN	0.090719
				Ssc.2666.1.S1_at	MYST2	0.0902226
				Ssc.24720.1.S1_at	YD84_HUMAN	0.0889906
				Ssc.1252.1.S1_at	NP_056350	0.0870552
				Ssc.8513.1.A1_at	NP_945341	0.084329
				Ssc.9275.1.A1_at	MET	0.081949
				Ssc.5429.1.A1_at	ZNF278	0.08108
				Ssc.3977.1.A1_at	NP_064710	0.0797179
				Ssc.4154.1.A1_at	Q8N7F6	0.078818
				Ssc.22795.1.A1_at	RHOBTB3	0.0781024
				Ssc.2872.2.S1_at	SUMF1	0.0780206
				Ssc.31027.1.A1_at	KIAA1333	0.077883
				Ssc.15439.1.A1_at	C21orf100	0.0778687
				Ssc.25358.1.S1_at	Q8IUY3	0.0778377
				Ssc.22735.1.S1_at	DTNB	0.0772468
				Ssc.10981.2.A1_at	MRPS33	0.075791
				Ssc.24360.1.S1_a_at	SLC17A5	0.0740447
				Ssc.30164.1.A1_at	NP_056368	0.0735416
				Ssc.1831.2.S1_at	NP_777571	0.0734472
				Ssc.7197.1.A1_at	CTPS2	0.0731695
				Ssc.27826.1.S1_at	EPB41L5	0.0726409
				Ssc.24376.1.S1_at	RUFY1	0.0720276
				Ssc.7099.1.S1_at	RFK	0.0715187
				Ssc.30568.1.A1_at	ATBF1	0.0703994
				Ssc.20009.1.S1_at	EPS8	0.0703499
				Ssc.27059.1.A1_at	TRIM11	0.0700681
				Ssc.4336.1.A1_at	SH3YL1	0.0698953
				Ssc.24373.1.S1_at	SLC7A4	0.0691233
				Ssc.7307.1.A1_at	Q9H751	0.0664439
				Ssc.29090.1.A1_at	SASH1	0.0653207
				Ssc.19762.2.S1_at	PDA5_HUMAN	0.0647238
				Ssc.6345.1.S1_at	ZCWCC2	0.0642294
				Ssc.4323.1.A1_at	PDGFC	0.0638685
				Ssc.10327.1.A1_at	FUCA2	0.0636035
				Ssc.17522.1.A1_at	ALDH1A2	0.0631697
				Ssc.13619.1.A1_at	C14orf39	0.0631046
				Ssc.27553.1.S1_at	ATP6V0A4	0.0612441
				Ssc.25793.1.A1_at	XPA	0.0612112
				Ssc.11673.2.S1_at	UBE2E3	0.0606096
				Ssc.24847.1.S1_at	NP_660297	0.0597265
				Ssc.16458.1.A1_at	C6orf72	0.0591149
				Ssc.28499.1.S1_at	C12orf14	0.0568953
				Ssc.28712.1.S1_at	NP_079045	0.0565589
				Ssc.23986.1.S1_at	FOXJ3	0.0564699
				Ssc.7099.2.A1_a_at	RFK	0.0562758
				Ssc.10202.1.A1_at	BAZ2B	0.0562686
				Ssc.4690.1.S1_at	C9orf88	0.0558407
				Ssc.7198.1.A1_at	LRRC16	0.0553126
				Ssc.2588.1.S1_at	NP_056350	0.0552669
				Ssc.19762.1.S1_at	PDA5_HUMAN	0.0552566
				Ssc.6583.1.S1_at	CXCL16	0.0541701
				Ssc.33.1.S1_at	DUOX2	0.0534267
				Ssc.30917.1.A1_at	GSK3B	0.053426
				Ssc.25172.1.S1_at	GAS6	0.0526431
				Ssc.7197.2.S1_at	CTPS2	0.0516797
				Ssc.22064.2.A1_at	DFFA	0.0513923
				Ssc.14416.1.A1_at	ATP6V1D	0.0513463
				Ssc.5254.1.A1_at	ZFYVE1	0.0512435
				Ssc.30972.1.S1_at	C12orf14	0.0509343
				Ssc.1502.1.S1_at	IGBP1	0.0508242
				Ssc.29576.1.A1_at	Q9NXL8	0.0507129
				Ssc.27289.1.S1_at	GRIK2	0.0503845
				Ssc.25636.1.S1_at	BCAR3	0.050256
				Ssc.1306.1.A1_at	TLK1	0.0499358
				Ssc.30608.1.A1_at	RNF38	0.049608
				Ssc.5557.1.S1_at	NP_689636	0.0490696
				Ssc.17326.2.A1_at	NP_115497	0.0488355
				Ssc.16367.2.S1_a_at	TSHR	0.048658
				Ssc.17326.1.A1_at	NP_115497	0.048341
				Ssc.8051.1.A1_at	C10orf59	0.0480304
				Ssc.21660.1.A1_at	GCC2	0.0478961
				Ssc.20868.1.A1_at	XYLT2	0.0476009
				Ssc.30095.1.A1_at	PGM5	0.0472609
				Ssc.9258.1.A1_at	HSF4	0.0472488
				Ssc.21117.2.S1_at	MAGM_HUMAN	0.0468996
				Ssc.15790.1.S1_at	DUOX1	0.046891
				Ssc.30959.1.A1_at	NP_940927	0.0465803
				Ssc.22952.1.S1_at	Q96I94	0.046428
				Ssc.9296.1.S1_at	NP_941997	0.0463777
				Ssc.10619.1.A1_at	Q86XU0	0.0460448
				Ssc.27334.1.S1_at	NHSL1	0.0460157
				Ssc.8149.1.A1_at	FRZB	0.0458052
				Ssc.9485.1.A1_at		0.0457954
				Ssc.7964.1.S1_at	FOXJ3	0.0457432
				Ssc.11673.1.S1_at	UBE2E3	0.0456917
				Ssc.3240.1.A1_at	AGRN	0.0447855
				Ssc.9434.1.A1_at	MARK1	0.0442022
				Ssc.4737.1.S1_at	AGTRAP	0.0441954
				Ssc.10556.1.S1_at	BAZ2B	0.0438441
				Ssc.5117.1.A1_at	O75458	0.0433993
				Ssc.15775.1.S1_at	OCA2	0.0430227
				Ssc.2187.1.S1_at	CUTL2	0.0428197
				Ssc.3055.2.S1_at	Q8N412	0.042711
				Ssc.21543.1.S1_at		0.0418007
				Ssc.7107.1.A1_at	TECTA	0.0400772
				Ssc.29819.1.A1_at	ANKS1	0.0399857
				Ssc.26396.1.A1_at	KIF14	0.0391761
				Ssc.29634.1.A1_at	HSPCB	0.0391219
				Ssc.1799.1.S1_at	NP_079187	0.0390043
				Ssc.20386.1.S1_at	NP_060102	0.0389972
				Ssc.21220.1.S1_at	Q8NA55	0.0386965
				Ssc.22252.1.S1_at	TCFL5	0.0383897
				Ssc.4818.1.A1_at	Q8N3D0	0.0381849
				Ssc.30966.1.A1_at	WDR26	0.0375518
				Ssc.15678.1.A1_s_at	CHCHD6	0.0369987
				Ssc.8287.1.A1_at	C6orf190	0.0368755
				Ssc.11757.1.S1_at	SMAD1	0.0365183
				Ssc.20438.1.S1_at	PTGFR	0.0356867
				Ssc.23780.2.A1_at	SFRS11	0.0351896
				Ssc.29424.1.A1_at	PLEKHA5	0.0350277
				Ssc.3777.1.A1_at	AMFR	0.0344832
				Ssc.2297.1.A1_at	LPHN3	0.033743
				Ssc.21186.1.S1_a_at	RAB15	0.0333239
				Ssc.19873.2.S1_at	KIAA0774	0.0329759
				Ssc.30195.1.A1_at	NP_005790	0.0327113
				Ssc.16363.1.S2_at	TMOD3	0.0326842
				Ssc.18972.1.A1_at	SNAPC5	0.0325119
				Ssc.3423.1.S1_at	KIAA2026	0.032331
				Ssc.24312.1.A1_at	MIS12	0.0320251
				Ssc.13479.1.A1_at	Q8IZ02	0.0318929
				Ssc.2203.1.A1_at	TFCP2L3	0.0311474
				Ssc.7482.1.A1_at	TBCE	0.0310707
				Ssc.2374.1.A1_at	STAU	0.030849
				Ssc.30975.1.S1_at	FAM45A	0.0306666
				Ssc.29939.1.S1_at	ZNFN1A4	0.0301375
				Ssc.12899.1.S1_at	NP_055260	0.0300763
				Ssc.24829.1.A1_at	KIAA1333	0.0298963
				Ssc.7376.1.A1_at	C20orf31	0.0297535
				Ssc.12029.1.S1_at	LAMA2	0.0295997
				Ssc.6988.1.A1_at	PAM	0.0295129
				Ssc.19485.1.S1_a_at	Q9NW24	0.0294259
				Ssc.2958.1.S1_at	C10orf83	0.0293868
				Ssc.17712.1.S1_at	JARID1B	0.0290353
				Ssc.4084.1.S1_at	PLXNB2	0.0289254
				Ssc.6888.1.S1_at	NP_115497	0.0286784
				Ssc.308.1.S2_at	TRA1	0.0285451
				Ssc.30194.1.A1_at	NP_996898	0.0279608
				Ssc.11754.2.S1_a_at	NP_064574	0.0270255
				Ssc.20184.1.S1_at	ARHGEF12	0.0267165
				Ssc.24196.1.S1_at	ZNFN1A5	0.0262642
				Ssc.19024.1.A1_at	CENTD1	0.026031
				Ssc.6183.1.A1_at	NP_057125	0.0260161
				Ssc.19873.1.S1_at	COL17A1	0.0259495
				Ssc.10963.1.A1_at	NP_005822	0.0258453
				Ssc.4760.1.A1_at	HIVEP2	0.0254254
				Ssc.27310.1.S1_at	Q5SZK8	0.0249462
				Ssc.31190.1.S1_at	PDE10A	0.0247712
				Ssc.13937.1.S1_at	TSG101	0.0246818
				Ssc.16898.1.S1_at	SPTLC1	0.0245857
				Ssc.1469.1.A1_at	Q8NI84	0.0243767
				Ssc.8765.1.A1_at	LAMC2	0.0236804
				Ssc.8641.1.A1_at	SYNJ1	0.0236418
				Ssc.18457.1.S1_at	DGCR2	0.0230272
				Ssc.3023.1.A1_at	Q9Y2V0	0.0219109
				Ssc.6315.1.S1_at	NP_940846	0.0218393
				Ssc.867.1.A1_at	ATP6V0E	0.0216732
				Ssc.10862.1.A1_at	CRSP2	0.0216525
				Ssc.24196.2.S1_a_at	ZNFN1A5	0.0210702
				Ssc.6221.1.S1_at	RNF149	0.0209086
				Ssc.30870.1.A1_at	NP_859077	0.0202042
				Ssc.29658.1.A1_at	ICK_HUMAN	0.0201063
				Ssc.22750.1.S1_at	EVI1	0.0197041
				Ssc.14406.1.A1_at	MRPS6	0.0196579
				Ssc.1013.1.A1_at	MGST1	0.0188339
				Ssc.30024.1.A1_at	ARHGEF19	0.0181991
				Ssc.800.1.S1_at	ATP1A1	0.0180965
				Ssc.3217.1.S1_at	KIAA0284	0.0177004
				Ssc.4388.1.S1_at	DNCI1	0.0175486
				Ssc.24449.1.S1_at	ORC2L	0.0174849
				Ssc.20901.1.A1_at	RAB14	0.0168209
				Ssc.5076.1.A1_at	ASH2L	0.0164989
				Ssc.4140.1.A1_at	DUSP14	0.016453
				Ssc.18114.1.A1_at	C6orf114	0.0164049
				Ssc.21899.1.S1_at	NP_054890	0.0158029
				Ssc.6271.1.S1_at	Q9H166	0.0156434
				Ssc.19655.1.S1_at	NDUFC2	0.0154161
				Ssc.1926.1.A1_at	Q8N4L8	0.0149305
				Ssc.1771.1.A1_at	NONO	0.0136533
				Ssc.16337.1.S2_at	GLTP_HUMAN	0.0134289
				Ssc.12455.1.S1_at	ADAM9	0.0131007
				Ssc.21920.1.A1_at	Q6UX07	0.0129573
				Ssc.30971.1.A1_s_at	UBE2E3	0.0127709
				Ssc.25011.1.S1_at	CNNM3	0.0121877
				Ssc.19058.1.S1_at	ACBD3	0.0121398
				Ssc.9232.1.S1_at	COMMD2	0.0120983
				Ssc.14184.1.A1_at	NP_116258	0.0113852
				Ssc.21326.1.S1_at	NEO1	0.0112147
				Ssc.25782.1.S1_at		0.0111691
				Ssc.18714.1.A1_at		0.0110163
				Ssc.1125.1.A1_at	TIMP3	0.0108345
				Ssc.7487.1.S1_at	Q7Z352	0.0106895
				Ssc.26126.1.S1_at	PTPRT	0.0106759
				Ssc.2485.1.S1_at	SDC2	0.0105436
				Ssc.15237.1.S1_at	NP_057568	0.0104923
				Ssc.3830.1.A1_at	PIGO	0.0103362
				Ssc.10716.1.A1_at	Q9P2I7	0.0102408
				Ssc.6524.1.S1_at	PGEA1	0.0102385
				Ssc.5117.2.S1_at	NP_998774	0.0102375
				Ssc.8788.2.A1_at	INPP5D	0.0102103
				Ssc.903.1.A1_at	BMPR1A	0.0101306
				Ssc.30503.1.A1_at	ZCCHC6	0.0101167
				Ssc.1892.1.S1_at	SYPL	0.00997496
				Ssc.19052.1.S1_s_at	TMEM9	0.00990534
				Ssc.4761.1.S1_at	STK24	0.00978374
				Ssc.1959.1.S1_at	LAMA2	0.00961685
				Ssc.1623.1.S1_at	DSP	0.00956964
				Ssc.1106.1.S1_at	LASS1	0.009547
				Ssc.5220.1.S1_at	SFRS9	0.00947952
				Ssc.15639.1.A1_at	Q969V2	0.00919807
				Ssc.3055.1.S1_at	Q8N412	0.00899243
				Ssc.8557.1.A1_at	ST7L	0.00874805
				Ssc.29622.1.A1_at	Q96FP4	0.00840616
				Ssc.9347.1.A1_at	AHI1	0.00808787
				Ssc.1689.1.S1_at	Q9NWB4	0.00808203
				Ssc.18444.1.S1_at	GARS	0.00801992
				Ssc.2569.1.S1_at	NP_112189	0.00762916
				Ssc.10317.1.A1_at	KDELC1	0.00750279
				Ssc.10260.1.A1_at	NP_057371	0.00738621
				Ssc.29642.1.A1_at	CD209L	0.00694764
				Ssc.6067.1.S1_at	DDX50	0.00666046
				Ssc.27401.1.S1_at	CELSR1	0.00656605
				Ssc.17910.1.A1_at	TXNDC5	0.00646544
				Ssc.21901.1.S1_at	SAMD6	0.00622177
				Ssc.3549.1.S1_at	EPAS1	0.00585628
				Ssc.1578.1.S1_at	GGA2	0.00582671
				Ssc.12831.1.A1_at	RAI14	0.00557804
				Ssc.31183.1.S1_at	NP_689495	0.00550032
				Ssc.6868.1.A1_at	COX7A2L	0.0054512
				Ssc.26893.1.A1_at	NP_114141	0.0051415
				Ssc.30035.1.A1_at	CNNM3	0.00511694
				Ssc.29807.1.A1_at	TLE2	0.00507069
				Ssc.15622.1.S1_at	Q9NW15	0.00499988
				Ssc.8003.1.S1_at	MTMR4	0.00482535
				Ssc.7761.1.A1_at	EVI1	0.00474978
				Ssc.960.1.S1_at	CANX	0.00452972
				Ssc.11114.1.A1_at	RPA1	0.00430822
				Ssc.6231.1.A1_at	OSIL	0.00423741
				Ssc.9533.1.A1_at	ALPPL2	0.00423729
				Ssc.21426.1.S1_at	ZNF148	0.00413501
				Ssc.30988.1.A1_at	NP_703151	0.00409472
				Ssc.25174.1.A1_at	NP_116255	0.00404978
				Ssc.3967.1.A1_at	B4GALT1	0.00398445
				Ssc.1190.1.S1_at	GOLGB1	0.00394654
				Ssc.29496.1.A1_at	CDKAL1	0.00394177
				Ssc.8107.1.A1_at	PRKAA1	0.00370634
				Ssc.30926.1.A1_at	STK38L	0.00364232
				Ssc.25615.1.A1_at	RYR2	0.00352931
				Ssc.19751.1.S1_at	NP_057041	0.00350881
				Ssc.10966.1.A1_at	RBBP7	0.00340247
				Ssc.26092.1.A1_at	AP1A_HUMAN	0.003129
				Ssc.26297.1.S1_at	NP_001002847	0.00303018
				Ssc.11364.1.S1_at	KIAA0274	0.0028739
				Ssc.7229.1.S1_at	SH3BGRL	0.00265527
				Ssc.4036.1.S1_at	SURB7	0.00246263
				Ssc.10911.1.A1_at	ADRBK2	0.00241566
				Ssc.20354.1.S1_at	Q8N3P4	0.00240326
				Ssc.8873.1.A1_at	NAGA	0.00221205
				Ssc.26824.1.A1_at	MTMR7	0.00211263
				Ssc.2719.1.A1_at	MTA3	0.00209355
				Ssc.24627.1.A1_at	DNMT2	0.00184059
				Ssc.27711.1.A1_at	PPP4R2	0.00174594
				Ssc.3316.1.A1_at	ZNF261	0.00172925
				Ssc.31024.1.A1_at	SEC15L1	0.0014081
				Ssc.13961.1.A1_at	EEF1A1	0.0013926
				Ssc.4341.1.A1_at	T9S3_HUMAN	0.00123191
				Ssc.10324.1.A1_at	RAB14	0.00119662
				Ssc.5629.1.S1_at	KREMEN1	0.000998735
				Ssc.19303.1.S1_at	TEX11	0.000813723
				Ssc.20409.1.S1_at	NP_114111	0.000568628
				Ssc.13973.1.S1_at	HEXA	0.00050807
				Ssc.8278.1.S1_at	EPHX2	0.000459433
				Ssc.9548.1.A1_at	COG5	0.00034368
				Ssc.7264.1.A1_at	NACA	0.000324249
				Ssc.3401.1.S1_at	Q6ZRK6	0.000154972
				Ssc.14061.1.A1_at	AXOT	0.000107765
				Ssc.13996.1.S1_at	RANBP3	8.79765e-05
				Ssc.16436.1.S1_at	HNRPH3	7.1764e-05
				Ssc.21965.1.S1_at	NUP35	5.03063e-05

## Sheet: Adgc
Adrenal gland cortex
Probe	Gene symbol	Marginal difference		Probe	Gene symbol	Marginal difference
Ssc.27333.1.A1_at	SLC2A12	-0.0165362		Ssc.836.2.S1_at	LDHD	0.0273958
				Ssc.836.1.S1_at	LDHD	0.0209551
				Ssc.1428.1.A1_at	RPS6KA6	0.0124659
				Ssc.7186.1.A1_at	ETV1	0.00897074
				Ssc.2756.1.A1_at	MRPL22	0.00857139
				Ssc.6495.1.S1_at	CNIH	0.00644636
				Ssc.21238.1.S1_at	Q8TB16	0.00618148
				Ssc.16154.1.S1_at	BCAT2	0.00421763
				Ssc.10454.1.A1_at	TPK1	0.00287747
				Ssc.4999.1.S1_at	AVPI1	0.00149512
				Ssc.3039.1.S1_at	FADS2	0.00146413
				Ssc.12086.1.S1_at	STK16	0.00032115
				Ssc.4201.1.A1_at	PRKAG1	0.00010109

[truncated: 6 more sheets: Adgm, Livr, Stom, Ileu, Fatb, Fata]
